# Supplementary material for: N-(4-Chloro­phen­yl)-4-meth­oxy­benzamide
Source: Acta Crystallogr Sect E Struct Rep Online. 2012 Oct 6;68(Pt 11):o3077. doi: 10.1107/S1600536812041384 (PMC3515183; doi:10.1107/S1600536812041384)
Supplement: Supplementary file 1 [file e-68-o3077-sup1.cif]

##############################################################################
#                                                                            #
# This CIF contains the data in a paper accepted for publication in          #
# Acta Crystallographica Section E. It conforms to the requirements of       #
# Notes for Authors for Acta Crystallographica Section E, and has been       #
# peer reviewed under the auspices of the IUCr Commission on Journals.       #
#                                                                            #
# Full details of the Crystallographic Information File format               #
# are given in the paper "The Crystallographic Information File (CIF):       #
# a New Standard Archive File for Crystallography" by S. R. Hall, F. H.      #
# Allen and I. D. Brown [Acta Cryst. (1991), A47, 655-685].                  #
#                                                                            #
# The current version of the core CIF dictionary is obtainable from          #
# ftp://ftp.iucr.org/pub/cif_core.dic.                                       #
#                                                                            #
# Software is freely available for graphical display of the structure(s)     #
# in this CIF. For information consult the CIF software page                 #
# http://www.iucr.org/resources/cif/software.                                #
#                                                                            #
# This file may be used for bona fide research purposes within the           #
# scientific community so long as proper attribution is given to the journal # 
# article from which it was obtained.                                        #
#                                                                            #
##############################################################################
data_I
_audit_creation_method     SHELXL-97
_chemical_name_systematic
;
<i>N</i>-(4-Chlorophenyl)-4-methoxybenzamide
;
_chemical_name_common     ?
_chemical_formula_moiety     'C14 H12 Cl N O2'
_chemical_formula_sum     'C14 H12 Cl N O2'
_chemical_formula_iupac     'C14 H12 Cl N O2'
_chemical_formula_weight     261.70
_chemical_melting_point     ?
_symmetry_cell_setting     triclinic
_symmetry_space_group_name_H-M     'P -1'
_symmetry_space_group_name_HALL     '-P 1'
loop_
    _symmetry_equiv_pos_as_xyz
    'x, y, z'
    '-x, -y, -z'
_cell_length_a     5.4394(2)
_cell_length_b     7.7754(3)
_cell_length_c     14.9262(6)
_cell_angle_alpha     78.759(3)
_cell_angle_beta     80.712(3)
_cell_angle_gamma     88.821(3)
_cell_volume     611.01(4)
_cell_formula_units_Z     2
_cell_measurement_reflns_used     6498
_cell_measurement_theta_min     3.4806
_cell_measurement_theta_max     29.0064
_cell_measurement_temperature     293(2)
_exptl_crystal_description     rectangular
_exptl_crystal_colour     white
_exptl_crystal_size_max     0.3
_exptl_crystal_size_mid     0.2
_exptl_crystal_size_min     0.2
_exptl_crystal_density_diffrn     1.422
_exptl_crystal_density_meas     ?
_exptl_crystal_density_method     'not measured'
_exptl_crystal_F_000     272
_exptl_absorpt_coefficient_mu     0.309
_exptl_absorpt_correction_type     multi-scan
_exptl_absorpt_process_details     '(CrysAlis PRO; Oxford Diffraction, 2010)'
_exptl_absorpt_correction_T_min     0.95157
_exptl_absorpt_correction_T_max     1.00000
_exptl_special_details
;
<i>CrysAlis PRO</i>, Oxford Diffraction Ltd., Version 1.171.34.40 (release
27--08-2010 CrysAlis171. NET) (compiled Aug 27 2010,11:50:40) Empirical
absorption correction using spherical harmonics, implemented in SCALE3 ABSPACK
scaling algorithm.
;
_diffrn_ambient_temperature     293(2)
_diffrn_radiation_type     MoK\a
_diffrn_radiation_wavelength     0.71073
_diffrn_radiation_source     'fine-focus sealed tube'
_diffrn_radiation_monochromator     graphite
_diffrn_measurement_device_type     'Oxford Diffraction Xcalibur Sapphire3'
_diffrn_measurement_method     'omega scan'
_diffrn_detector_area_resol_mean     16.1049
_diffrn_reflns_number     14438
_diffrn_reflns_av_R_equivalents     0.0347
_diffrn_reflns_av_sigmaI/netI     0.0214
_diffrn_reflns_theta_min     3.49
_diffrn_reflns_theta_max     25.99
_diffrn_reflns_theta_full     25.99
_diffrn_measured_fraction_theta_max     0.998
_diffrn_measured_fraction_theta_full     0.998
_diffrn_reflns_limit_h_min     -6
_diffrn_reflns_limit_h_max     6
_diffrn_reflns_limit_k_min     -9
_diffrn_reflns_limit_k_max     9
_diffrn_reflns_limit_l_min     -18
_diffrn_reflns_limit_l_max     18
_diffrn_standards_number     0
_diffrn_standards_interval_count     0
_diffrn_standards_interval_time     0
_diffrn_standards_decay_%     0
_refine_special_details
;
Refinement of <i>F</i>^2^ against ALL reflections. The weighted <i>R</i>-factor
<i>wR</i> and goodness of fit <i>S</i> are based on <i>F</i>^2^, conventional
<i>R</i>-factors <i>R</i> are based on <i>F</i>, with <i>F</i> set to zero for
negative <i>F</i>^2^. The threshold expression of <i>F</i>^2^ >
\s(<i>F</i>^2^) is used only for calculating <i>R</i>-factors(gt) <i>etc</i>.
and is not relevant to the choice of reflections for refinement.
<i>R</i>-factors based on <i>F</i>^2^ are statistically about twice as large
as those based on <i>F</i>, and <i>R</i>- factors based on ALL data will be
even larger.
;
_reflns_number_total     2407
_reflns_number_gt     1997
_reflns_threshold_expression     'I>2\s(I)'
_refine_ls_structure_factor_coef     Fsqd
_refine_ls_matrix_type     full
_refine_ls_R_factor_all     0.0490
_refine_ls_R_factor_gt     0.0387
_refine_ls_wR_factor_gt     0.0929
_refine_ls_wR_factor_ref     0.0998
_refine_ls_goodness_of_fit_ref     1.034
_refine_ls_restrained_S_all     1.034
_refine_ls_number_reflns     2407
_refine_ls_number_parameters     168
_refine_ls_number_restraints     0
_refine_ls_hydrogen_treatment     mixed
_refine_ls_weighting_scheme     calc
_refine_ls_weighting_details
         'calc w=1/[\s^2^(Fo^2^)+(0.0427P)^2^+0.2321P] where P=(Fo^2^+2Fc^2^)/3'
_atom_sites_solution_hydrogens     geom
_atom_sites_solution_primary     direct
_atom_sites_solution_secondary     difmap
_refine_ls_shift/su_max     0.000
_refine_ls_shift/su_mean     0.000
_refine_diff_density_max     0.174
_refine_diff_density_min     -0.319
_refine_ls_extinction_method     none
_refine_ls_extinction_coef     ?
loop_
    _atom_type_symbol
    _atom_type_description
    _atom_type_scat_dispersion_real
    _atom_type_scat_dispersion_imag
    _atom_type_scat_source
    'C' 'C' 0.0033 0.0016
                         'International Tables Vol C Tables 4.2.6.8 and 6.1.1.4'
    'H' 'H' 0.0000 0.0000
                         'International Tables Vol C Tables 4.2.6.8 and 6.1.1.4'
    'O' 'O' 0.0106 0.0060
                         'International Tables Vol C Tables 4.2.6.8 and 6.1.1.4'
    'N' 'N' 0.0061 0.0033
                         'International Tables Vol C Tables 4.2.6.8 and 6.1.1.4'
    'Cl' 'Cl' 0.1484 0.1585
                         'International Tables Vol C Tables 4.2.6.8 and 6.1.1.4'
_computing_data_collection     'CrysAlis PRO (Oxford Diffraction, 2010)'
_computing_cell_refinement     'CrysAlis PRO (Oxford Diffraction, 2010)'
_computing_data_reduction     'CrysAlis PRO (Oxford Diffraction, 2010)'
_computing_structure_solution     'SHELXS97 (Sheldrick, 2008)'
_computing_structure_refinement     'SHELXL97 (Sheldrick, 2008)'
_computing_molecular_graphics     'ORTEP-3 (Farrugia, 1997)'
_computing_publication_material     'PLATON (Spek, 2009)'
loop_
    _atom_site_type_symbol
    _atom_site_label
    _atom_site_fract_x
    _atom_site_fract_y
    _atom_site_fract_z
    _atom_site_U_iso_or_equiv
    _atom_site_adp_type
    _atom_site_calc_flag
    _atom_site_refinement_flags
    _atom_site_occupancy
    _atom_site_symmetry_multiplicity
    _atom_site_disorder_assembly
    _atom_site_disorder_group
    Cl Cl1 0.17726(10) 0.35695(7) 0.41886(3) 0.05640(19) Uani d . 1 1 . .
    O O1 -0.1117(2) 0.74773(19) 0.00401(9) 0.0527(4) Uani d . 1 1 . .
    O O2 0.3921(2) 1.08846(18) -0.40006(8) 0.0512(4) Uani d . 1 1 . .
    N N1 0.2890(3) 0.73483(19) 0.02965(10) 0.0361(3) Uani d . 1 1 . .
    C C1 0.3419(3) 1.0184(2) -0.30831(11) 0.0352(4) Uani d . 1 1 . .
    C C2 0.1256(3) 0.9169(2) -0.27999(12) 0.0389(4) Uani d . 1 1 . .
    H H2 0.0280 0.9000 -0.3234 0.047 Uiso calc R 1 1 . .
    C C3 0.0551(3) 0.8416(2) -0.18864(12) 0.0364(4) Uani d . 1 1 . .
    H H3 -0.0911 0.7753 -0.1706 0.044 Uiso calc R 1 1 . .
    C C4 0.1999(3) 0.8631(2) -0.12239(11) 0.0319(4) Uani d . 1 1 . .
    C C5 0.4163(3) 0.9639(2) -0.15134(11) 0.0343(4) Uani d . 1 1 . .
    H H5 0.5157 0.9788 -0.1082 0.041 Uiso calc R 1 1 . .
    C C6 0.4869(3) 1.0425(2) -0.24313(12) 0.0361(4) Uani d . 1 1 . .
    H H6 0.6309 1.1113 -0.2611 0.043 Uiso calc R 1 1 . .
    C C7 0.1095(3) 0.7782(2) -0.02462(12) 0.0350(4) Uani d . 1 1 . .
    C C9 0.2519(3) 0.6449(2) 0.12294(11) 0.0311(3) Uani d . 1 1 . .
    C C10 0.0413(3) 0.6671(2) 0.18553(12) 0.0381(4) Uani d . 1 1 . .
    H H10 -0.0846 0.7411 0.1663 0.046 Uiso calc R 1 1 . .
    C C11 0.0182(3) 0.5794(2) 0.27654(12) 0.0391(4) Uani d . 1 1 . .
    H H11 -0.1230 0.5940 0.3186 0.047 Uiso calc R 1 1 . .
    C C12 0.2064(3) 0.4700(2) 0.30466(12) 0.0366(4) Uani d . 1 1 . .
    C C13 0.4176(3) 0.4487(2) 0.24347(12) 0.0381(4) Uani d . 1 1 . .
    H H13 0.5441 0.3758 0.2632 0.046 Uiso calc R 1 1 . .
    C C14 0.4404(3) 0.5361(2) 0.15282(12) 0.0362(4) Uani d . 1 1 . .
    H H14 0.5830 0.5222 0.1113 0.043 Uiso calc R 1 1 . .
    C C15 0.6246(4) 1.1737(3) -0.43646(14) 0.0596(6) Uani d . 1 1 . .
    H H15A 0.6329 1.2787 -0.4122 0.089 Uiso calc R 1 1 . .
    H H15B 0.6418 1.2033 -0.5027 0.089 Uiso calc R 1 1 . .
    H H15C 0.7567 1.0970 -0.4192 0.089 Uiso calc R 1 1 . .
    H H1 0.435(4) 0.741(2) 0.0024(12) 0.040(5) Uiso d . 1 1 . .
loop_
    _atom_site_aniso_label
    _atom_site_aniso_U_11
    _atom_site_aniso_U_22
    _atom_site_aniso_U_33
    _atom_site_aniso_U_12
    _atom_site_aniso_U_13
    _atom_site_aniso_U_23
    Cl1 0.0657(4) 0.0623(3) 0.0364(3) -0.0082(2) -0.0090(2) 0.0036(2)
    O1 0.0295(7) 0.0825(10) 0.0405(7) -0.0090(6) -0.0035(5) 0.0011(7)
    O2 0.0480(8) 0.0676(9) 0.0339(7) -0.0103(6) -0.0082(6) 0.0022(6)
    N1 0.0262(7) 0.0446(8) 0.0345(8) -0.0009(6) -0.0015(6) -0.0026(6)
    C1 0.0342(9) 0.0362(9) 0.0347(9) 0.0031(7) -0.0061(7) -0.0054(7)
    C2 0.0340(9) 0.0461(10) 0.0394(9) -0.0005(7) -0.0140(7) -0.0084(8)
    C3 0.0272(8) 0.0396(9) 0.0428(10) -0.0034(7) -0.0074(7) -0.0068(7)
    C4 0.0284(8) 0.0315(8) 0.0357(9) 0.0027(6) -0.0049(7) -0.0067(6)
    C5 0.0306(8) 0.0380(9) 0.0359(9) -0.0012(7) -0.0096(7) -0.0077(7)
    C6 0.0303(8) 0.0378(9) 0.0391(9) -0.0056(7) -0.0052(7) -0.0047(7)
    C7 0.0297(9) 0.0390(9) 0.0361(9) -0.0016(7) -0.0046(7) -0.0070(7)
    C9 0.0283(8) 0.0317(8) 0.0331(8) -0.0041(6) -0.0052(6) -0.0051(6)
    C10 0.0299(9) 0.0446(10) 0.0400(9) 0.0065(7) -0.0066(7) -0.0089(7)
    C11 0.0303(8) 0.0501(10) 0.0364(9) 0.0006(7) 0.0002(7) -0.0118(8)
    C12 0.0389(9) 0.0373(9) 0.0338(9) -0.0088(7) -0.0075(7) -0.0047(7)
    C13 0.0341(9) 0.0357(9) 0.0433(10) 0.0025(7) -0.0093(7) -0.0026(7)
    C14 0.0271(8) 0.0382(9) 0.0413(9) -0.0002(7) -0.0006(7) -0.0072(7)
    C15 0.0558(13) 0.0737(14) 0.0414(11) -0.0162(11) -0.0041(9) 0.0068(10)
_geom_special_details
;
All e.s.d.'s (except the e.s.d. in the dihedral angle between two l.s. planes)
are estimated using the full covariance matrix. The cell e.s.d.'s are taken
into account individually in the estimation of e.s.d.'s in distances, angles
and torsion angles; correlations between e.s.d.'s in cell parameters are only
used when they are defined by crystal symmetry. An approximate (isotropic)
treatment of cell e.s.d.'s is used for estimating e.s.d.'s involving l.s.
planes.
;
loop_
    _geom_bond_atom_site_label_1
    _geom_bond_atom_site_label_2
    _geom_bond_site_symmetry_2
    _geom_bond_distance
    _geom_bond_publ_flag
    Cl1 C12 . 1.7430(17) ?
    O1 C7 . 1.222(2) ?
    O2 C1 . 1.357(2) ?
    O2 C15 . 1.417(2) ?
    N1 C7 . 1.363(2) ?
    N1 C9 . 1.416(2) ?
    N1 H1 . 0.831(19) ?
    C1 C6 . 1.388(2) ?
    C1 C2 . 1.391(2) ?
    C2 C3 . 1.370(2) ?
    C2 H2 . 0.9300 ?
    C3 C4 . 1.395(2) ?
    C3 H3 . 0.9300 ?
    C4 C5 . 1.389(2) ?
    C4 C7 . 1.488(2) ?
    C5 C6 . 1.383(2) ?
    C5 H5 . 0.9300 ?
    C6 H6 . 0.9300 ?
    C9 C10 . 1.387(2) ?
    C9 C14 . 1.390(2) ?
    C10 C11 . 1.383(2) ?
    C10 H10 . 0.9300 ?
    C11 C12 . 1.383(2) ?
    C11 H11 . 0.9300 ?
    C12 C13 . 1.376(2) ?
    C13 C14 . 1.378(2) ?
    C13 H13 . 0.9300 ?
    C14 H14 . 0.9300 ?
    C15 H15A . 0.9600 ?
    C15 H15B . 0.9600 ?
    C15 H15C . 0.9600 ?
loop_
    _geom_angle_atom_site_label_1
    _geom_angle_atom_site_label_2
    _geom_angle_atom_site_label_3
    _geom_angle_site_symmetry_1
    _geom_angle_site_symmetry_3
    _geom_angle
    _geom_angle_publ_flag
    C1 O2 C15 . . 118.93(14) ?
    C7 N1 C9 . . 126.38(14) ?
    C7 N1 H1 . . 116.3(13) ?
    C9 N1 H1 . . 115.8(13) ?
    O2 C1 C6 . . 125.11(15) ?
    O2 C1 C2 . . 115.52(14) ?
    C6 C1 C2 . . 119.37(15) ?
    C3 C2 C1 . . 120.48(15) ?
    C3 C2 H2 . . 119.8 ?
    C1 C2 H2 . . 119.8 ?
    C2 C3 C4 . . 120.88(15) ?
    C2 C3 H3 . . 119.6 ?
    C4 C3 H3 . . 119.6 ?
    C5 C4 C3 . . 118.26(15) ?
    C5 C4 C7 . . 124.18(14) ?
    C3 C4 C7 . . 117.56(14) ?
    C6 C5 C4 . . 121.25(15) ?
    C6 C5 H5 . . 119.4 ?
    C4 C5 H5 . . 119.4 ?
    C5 C6 C1 . . 119.75(15) ?
    C5 C6 H6 . . 120.1 ?
    C1 C6 H6 . . 120.1 ?
    O1 C7 N1 . . 122.75(16) ?
    O1 C7 C4 . . 121.52(15) ?
    N1 C7 C4 . . 115.72(14) ?
    C10 C9 C14 . . 119.44(15) ?
    C10 C9 N1 . . 122.65(14) ?
    C14 C9 N1 . . 117.86(14) ?
    C11 C10 C9 . . 120.10(15) ?
    C11 C10 H10 . . 120.0 ?
    C9 C10 H10 . . 120.0 ?
    C12 C11 C10 . . 119.59(16) ?
    C12 C11 H11 . . 120.2 ?
    C10 C11 H11 . . 120.2 ?
    C13 C12 C11 . . 120.83(16) ?
    C13 C12 Cl1 . . 119.26(13) ?
    C11 C12 Cl1 . . 119.91(14) ?
    C12 C13 C14 . . 119.51(15) ?
    C12 C13 H13 . . 120.2 ?
    C14 C13 H13 . . 120.2 ?
    C13 C14 C9 . . 120.52(15) ?
    C13 C14 H14 . . 119.7 ?
    C9 C14 H14 . . 119.7 ?
    O2 C15 H15A . . 109.5 ?
    O2 C15 H15B . . 109.5 ?
    H15A C15 H15B . . 109.5 ?
    O2 C15 H15C . . 109.5 ?
    H15A C15 H15C . . 109.5 ?
    H15B C15 H15C . . 109.5 ?
loop_
    _geom_torsion_atom_site_label_1
    _geom_torsion_atom_site_label_2
    _geom_torsion_atom_site_label_3
    _geom_torsion_atom_site_label_4
    _geom_torsion_site_symmetry_1
    _geom_torsion_site_symmetry_2
    _geom_torsion_site_symmetry_3
    _geom_torsion_site_symmetry_4
    _geom_torsion
    _geom_torsion_publ_flag
    C15 O2 C1 C6 . . . . 9.0(3) ?
    C15 O2 C1 C2 . . . . -171.69(17) ?
    O2 C1 C2 C3 . . . . -179.17(15) ?
    C6 C1 C2 C3 . . . . 0.2(3) ?
    C1 C2 C3 C4 . . . . -0.8(3) ?
    C2 C3 C4 C5 . . . . 0.5(2) ?
    C2 C3 C4 C7 . . . . 179.57(15) ?
    C3 C4 C5 C6 . . . . 0.5(2) ?
    C7 C4 C5 C6 . . . . -178.52(15) ?
    C4 C5 C6 C1 . . . . -1.1(3) ?
    O2 C1 C6 C5 . . . . -179.93(15) ?
    C2 C1 C6 C5 . . . . 0.8(2) ?
    C9 N1 C7 O1 . . . . 2.7(3) ?
    C9 N1 C7 C4 . . . . -176.35(15) ?
    C5 C4 C7 O1 . . . . 152.67(17) ?
    C3 C4 C7 O1 . . . . -26.4(2) ?
    C5 C4 C7 N1 . . . . -28.3(2) ?
    C3 C4 C7 N1 . . . . 152.68(15) ?
    C7 N1 C9 C10 . . . . -35.0(3) ?
    C7 N1 C9 C14 . . . . 147.70(17) ?
    C14 C9 C10 C11 . . . . -0.9(2) ?
    N1 C9 C10 C11 . . . . -178.21(15) ?
    C9 C10 C11 C12 . . . . 0.1(3) ?
    C10 C11 C12 C13 . . . . 0.7(3) ?
    C10 C11 C12 Cl1 . . . . -179.24(13) ?
    C11 C12 C13 C14 . . . . -0.7(3) ?
    Cl1 C12 C13 C14 . . . . 179.24(13) ?
    C12 C13 C14 C9 . . . . -0.1(3) ?
    C10 C9 C14 C13 . . . . 0.9(2) ?
    N1 C9 C14 C13 . . . . 178.35(15) ?
loop_
    _geom_hbond_atom_site_label_D
    _geom_hbond_atom_site_label_H
    _geom_hbond_atom_site_label_A
    _geom_hbond_site_symmetry_A
    _geom_hbond_distance_DH
    _geom_hbond_distance_HA
    _geom_hbond_distance_DA
    _geom_hbond_angle_DHA
    _geom_hbond_publ_flag
    N1 H1 O1 1_655 0.83(4) 2.47(2) 3.222(2) 151(2) yes
    C14 H14 O1 1_655 0.93 2.56 3.251(2) 131 yes
_iucr_refine_instructions_details
;
TITL SPTA1 in P-1
CELL  0.71073   5.4394   7.7754  14.9262   78.759   80.712   88.821
ZERR     2.00   0.0002   0.0003   0.0006    0.003    0.003    0.003
LATT   1
SFAC  C    H    O    N    CL
UNIT  30   28   4    2    2
MERG   2
OMIT    -3.00  52.00
FMAP   2
PLAN    5
ACTA
BOND   $H
CONF
LIST   4
L.S.   5
WGHT    0.042700    0.232100
FVAR       8.37856
CL1   5    0.177264    0.356953    0.418864    11.00000    0.06569    0.06232 =
         0.03640    0.00362   -0.00898   -0.00822
O1    3   -0.111731    0.747731    0.004005    11.00000    0.02948    0.08248 =
         0.04052    0.00114   -0.00352   -0.00900
O2    3    0.392081    1.088460   -0.400057    11.00000    0.04800    0.06760 =
         0.03395    0.00216   -0.00822   -0.01034
N1    4    0.289036    0.734827    0.029650    11.00000    0.02615    0.04461 =
         0.03451   -0.00263   -0.00154   -0.00087
C1    1    0.341942    1.018432   -0.308307    11.00000    0.03417    0.03624 =
         0.03470   -0.00539   -0.00610    0.00311
C2    1    0.125563    0.916905   -0.279986    11.00000    0.03399    0.04611 =
         0.03940   -0.00844   -0.01397   -0.00045
AFIX  43
H2    2    0.027985    0.900007   -0.323353    11.00000   -1.20000
AFIX   0
C3    1    0.055126    0.841595   -0.188639    11.00000    0.02716    0.03956 =
         0.04284   -0.00684   -0.00742   -0.00341
AFIX  43
H3    2   -0.091127    0.775279   -0.170559    11.00000   -1.20000
AFIX   0
C4    1    0.199905    0.863084   -0.122393    11.00000    0.02842    0.03148 =
         0.03572   -0.00666   -0.00493    0.00271
C5    1    0.416316    0.963899   -0.151345    11.00000    0.03060    0.03801 =
         0.03594   -0.00770   -0.00959   -0.00124
AFIX  43
H5    2    0.515670    0.978801   -0.108170    11.00000   -1.20000
AFIX   0
C6    1    0.486868    1.042531   -0.243129    11.00000    0.03029    0.03777 =
         0.03913   -0.00468   -0.00517   -0.00556
AFIX  43
H6    2    0.630858    1.111308   -0.261146    11.00000   -1.20000
AFIX   0
C7    1    0.109527    0.778155   -0.024618    11.00000    0.02969    0.03901 =
         0.03612   -0.00703   -0.00460   -0.00163
C9    1    0.251874    0.644948    0.122943    11.00000    0.02830    0.03175 =
         0.03306   -0.00507   -0.00518   -0.00414
C10   1    0.041279    0.667147    0.185530    11.00000    0.02995    0.04463 =
         0.04004   -0.00893   -0.00660    0.00645
AFIX  43
H10   2   -0.084591    0.741104    0.166277    11.00000   -1.20000
AFIX   0
C11   1    0.018205    0.579444    0.276541    11.00000    0.03033    0.05012 =
         0.03640   -0.01184    0.00023    0.00062
AFIX  43
H11   2   -0.123028    0.593999    0.318560    11.00000   -1.20000
AFIX   0
C12   1    0.206396    0.470015    0.304655    11.00000    0.03889    0.03725 =
         0.03382   -0.00469   -0.00750   -0.00879
C13   1    0.417628    0.448681    0.243468    11.00000    0.03411    0.03574 =
         0.04328   -0.00258   -0.00931    0.00250
AFIX  43
H13   2    0.544078    0.375788    0.263152    11.00000   -1.20000
AFIX   0
C14   1    0.440369    0.536128    0.152824    11.00000    0.02708    0.03824 =
         0.04133   -0.00718   -0.00057   -0.00018
AFIX  43
H14   2    0.582995    0.522204    0.111321    11.00000   -1.20000
AFIX   0
C15   1    0.624612    1.173739   -0.436463    11.00000    0.05580    0.07375 =
         0.04138    0.00685   -0.00411   -0.01617
AFIX 137
H15A  2    0.632863    1.278712   -0.412184    11.00000   -1.50000
H15B  2    0.641822    1.203340   -0.502704    11.00000   -1.50000
H15C  2    0.756725    1.096956   -0.419171    11.00000   -1.50000
AFIX   0
H1    2    0.435452    0.741371    0.002441    11.00000    0.03976
HKLF    4
END
;
data_New_Global_Publ_Block
_journal_date_recd_electronic     2012-09-28
_journal_date_accepted     2012-10-02
_journal_name_full     'Acta Crystallographica, Section E'
_journal_year     2012
_journal_volume     68
_journal_issue     11
_journal_page_first     o3077
_journal_page_last     o3077
_journal_paper_category     QO
_journal_paper_doi     10.1107/S1600536812041384
_journal_coeditor_code     LH5539
_publ_contact_author_name     'Rajnikant'
_publ_contact_author_address
;
Post-Graduate Department of Physics & Electronics,
University of Jammu,
Jammu Tawi - 180 006,
India
;
_publ_contact_author_email     'rkvk.paper11@gmail.com'
_publ_contact_author_fax     '+911912432051'
_publ_contact_author_phone     '+919419194375'
_publ_section_title
;
<i>N</i>-(4-Chlorophenyl)-4-methoxybenzamide
;
_publ_section_title_footnote     .
loop_
    _publ_author_name
    _publ_author_footnote
    _publ_author_address
    'Rajni Kant' .
;
X-ray Crystallography Laboratory,
Post-Graduate Department of Physics & Electronics,
University of Jammu, Jammu Tawi 180 006, India
;
    ' Sahi, Seema' .
;
Post-Graduate Department of Chemistry,
University of Jammu, Jammu Tawi 180 006, India
;
    'Gupta, Vivek K.' .
;
X-ray Crystallography Laboratory,
Post-Graduate Department of Physics & Electronics,
University of Jammu, Jammu Tawi 180 006, India
;
    'Kapoor, Kamini' .
;
X-ray Crystallography Laboratory,
Post-Graduate Department of Physics & Electronics,
University of Jammu, Jammu Tawi 180 006, India
;
    'Paul, Satya' .
;
Post-Graduate Department of Chemistry,
University of Jammu, Jammu Tawi 180 006, India
;
_publ_section_synopsis     .
