# Supplementary material for: N-(4-Chloro­phen­yl)-4-meth­oxy­benzamide
Source: Acta Crystallogr Sect E Struct Rep Online. 2012 Oct 6;68(Pt 11):o3077. doi: 10.1107/S1600536812041384 (PMC3515183; doi:10.1107/S1600536812041384)
Supplement: Supplementary file 2 [file e-68-o3077-Isup2.hkl]

#
# h,k,l, Fc-squared, Fo-squared, sigma(Fo-squared) and status flag
#
data_I
_shelx_title ' SPTA1 in P-1'
_shelx_refln_list_code          4
_shelx_F_calc_maximum      140.49
_exptl_crystal_F_000       272.00
_reflns_d_resolution_high  0.8110
 
loop_
 _symmetry_equiv_pos_as_xyz
 'x, y, z'
 '-x, -y, -z'
 
_cell_length_a     5.4394
_cell_length_b     7.7754
_cell_length_c    14.9262
_cell_angle_alpha  78.759
_cell_angle_beta   80.712
_cell_angle_gamma  88.821
 
_shelx_F_squared_multiplier     1.000
 
loop_
 _refln_index_h
 _refln_index_k
 _refln_index_l
 _refln_F_squared_calc
 _refln_F_squared_meas
 _refln_F_squared_sigma
 _refln_observed_status
   1   0   0       45.13       46.99      0.64 o
   2   0   0       19.77       18.98      0.61 o
   3   0   0      134.90      142.22      3.71 o
   4   0   0       67.29       73.77      2.28 o
   5   0   0       31.60       31.58      1.80 o
   6   0   0        4.74        2.33      0.96 o
  -6   1   0        0.00        1.32      1.02 o
  -5   1   0      220.90      222.02      4.05 o
  -4   1   0      470.81      461.41      7.02 o
  -3   1   0       83.49       81.32      1.69 o
  -2   1   0      451.59      450.35      5.02 o
  -1   1   0     1539.57     1494.60      8.70 o
   1   1   0      177.10      195.91      1.34 o
   2   1   0       12.74       11.93      0.48 o
   3   1   0       36.92       27.66      1.10 o
   4   1   0        6.96        3.92      0.87 o
   5   1   0        5.78        6.50      0.91 o
   6   1   0        3.34        3.53      1.01 o
  -6   2   0        0.00        0.05      1.05 o
  -5   2   0      239.50      239.25      5.23 o
  -4   2   0      168.99      173.09      3.39 o
  -3   2   0       10.22        8.12      0.56 o
  -2   2   0      145.83      152.03      1.68 o
  -1   2   0     5213.44     5030.39     31.19 o
   0   2   0       40.02       47.40      0.70 o
   1   2   0      179.45      189.40      1.46 o
   2   2   0     1786.15     1862.78     14.62 o
   3   2   0        0.01        0.40      0.32 o
   4   2   0       58.88       58.32      1.85 o
   5   2   0        2.82        2.65      0.83 o
   6   2   0       10.89       10.68      1.29 o
  -6   3   0       10.49       11.61      1.43 o
  -5   3   0       17.77       18.44      1.39 o
  -4   3   0        1.87        3.08      0.63 o
  -3   3   0       40.46       41.59      1.13 o
  -2   3   0      486.52      500.73      5.56 o
  -1   3   0      141.14      139.64      2.43 o
   0   3   0      145.01      147.45      1.85 o
   1   3   0       99.33      111.27      1.29 o
   2   3   0       50.77       67.21      1.09 o
   3   3   0        0.08       -0.35      0.23 o
   4   3   0       39.49       47.26      1.99 o
   5   3   0        0.16        0.18      0.72 o
   6   3   0        7.27        6.67      1.42 o
  -6   4   0        0.63        2.75      1.06 o
  -5   4   0       84.55       91.29      3.41 o
  -4   4   0       15.10       14.21      1.10 o
  -3   4   0       61.90       56.52      1.81 o
  -2   4   0       39.66       39.20      1.42 o
  -1   4   0      147.68      163.64      2.52 o
   0   4   0       18.03       17.07      0.66 o
   1   4   0      351.98      368.18      3.30 o
   2   4   0       61.23       61.75      1.22 o
   3   4   0        2.55        3.18      0.47 o
   4   4   0        5.87        3.25      0.77 o
   5   4   0       39.94       32.90      1.94 o
  -5   5   0        6.26        4.19      1.03 o
  -4   5   0        8.50        7.50      0.89 o
  -3   5   0       13.47       12.61      0.97 o
  -2   5   0        0.28       -0.03      0.36 o
  -1   5   0        6.38        8.95      0.58 o
   0   5   0        0.04        0.61      0.33 o
   1   5   0        0.37        0.26      0.27 o
   2   5   0       35.05       34.90      1.02 o
   3   5   0        0.06        0.43      0.62 o
   4   5   0       24.51       24.40      1.84 o
   5   5   0       22.08       16.46      1.62 o
  -5   6   0        4.14        1.02      0.90 o
  -4   6   0        4.84        4.20      0.92 o
  -3   6   0       12.13       13.41      0.90 o
  -2   6   0        0.11        0.03      0.46 o
  -1   6   0       16.32       16.14      0.91 o
   0   6   0       11.81       14.12      0.78 o
   1   6   0        7.18        7.73      0.75 o
   2   6   0       65.08       65.83      2.34 o
   3   6   0        0.84        0.25      0.65 o
   4   6   0       17.12       14.84      1.50 o
   5   6   0       30.33       46.24      2.82 o
  -4   7   0        2.04       -0.14      1.17 o
  -3   7   0        0.81       -0.01      0.68 o
  -2   7   0        9.95       10.98      0.91 o
  -1   7   0        0.36        1.17      0.46 o
   0   7   0       23.63       23.96      1.30 o
   1   7   0       24.00       24.03      1.32 o
   2   7   0        6.12        5.36      0.95 o
   3   7   0      176.28      169.05      4.86 o
   4   7   0        4.74        2.37      1.24 o
  -3   8   0        0.17        0.48      1.63 o
  -2   8   0       43.56       45.45      2.82 o
  -1   8   0        0.69        2.37      0.78 o
   0   8   0        4.90        2.23      0.97 o
   1   8   0       38.57       40.77      2.08 o
   2   8   0       45.83       47.18      2.65 o
   3   8   0        7.33        8.91      1.34 o
  -1   9   0        2.77        4.65      1.59 o
   0   9   0        5.72        2.60      1.09 o
   1   9   0        0.02        0.17      1.04 o
  -1  -9   1       82.42       86.11      3.29 o
   0  -9   1        2.47        3.50      1.26 o
   1  -9   1        9.19        7.65      1.39 o
  -3  -8   1        2.32        3.87      1.17 o
  -2  -8   1        0.10        0.51      0.80 o
  -1  -8   1       15.35       13.45      1.32 o
   0  -8   1        0.08        0.58      0.64 o
   1  -8   1        6.43        7.35      1.10 o
   2  -8   1        1.13        1.41      0.99 o
   3  -8   1       18.87       20.89      2.10 o
  -4  -7   1        3.96        6.39      1.40 o
  -3  -7   1        8.82        6.82      1.17 o
  -2  -7   1       36.72       34.56      2.09 o
  -1  -7   1        7.45        5.92      0.76 o
   0  -7   1       23.91       21.85      1.21 o
   1  -7   1       34.04       34.08      1.41 o
   2  -7   1       10.61       13.77      1.01 o
   3  -7   1       63.95       63.46      3.19 o
   4  -7   1        0.10       -0.71      0.69 o
  -4  -6   1       17.67       12.56      1.46 o
  -3  -6   1       14.38       16.59      1.36 o
  -2  -6   1      201.79      198.74      5.26 o
  -1  -6   1       45.19       48.51      1.73 o
   0  -6   1       70.07       73.74      1.89 o
   1  -6   1       57.73       59.56      1.70 o
   2  -6   1        4.25        4.04      0.55 o
   3  -6   1        1.27        1.09      0.50 o
   4  -6   1        5.70        6.84      0.96 o
   5  -6   1       15.16       13.28      1.72 o
  -5  -5   1        0.30       -0.04      0.98 o
  -4  -5   1        2.94        0.10      0.72 o
  -3  -5   1       31.30       29.32      1.68 o
  -2  -5   1      158.52      147.82      2.58 o
  -1  -5   1       64.59       64.52      1.67 o
   0  -5   1       43.49       43.55      1.22 o
   1  -5   1       31.51       34.88      1.13 o
   2  -5   1      137.48      127.40      3.34 o
   3  -5   1        1.07        1.06      0.43 o
   4  -5   1       29.34       32.49      1.56 o
   5  -5   1        2.18        0.86      1.26 o
  -5  -4   1        0.35        1.70      0.73 o
  -4  -4   1      190.64      169.69      4.42 o
  -3  -4   1       38.67       36.70      1.66 o
  -2  -4   1       55.92       52.60      1.25 o
  -1  -4   1      203.56      203.48      2.52 o
   0  -4   1      310.81      297.72      3.15 o
   1  -4   1        0.22        0.12      0.23 o
   2  -4   1       25.11       31.24      1.08 o
   3  -4   1       75.99       71.08      2.21 o
   4  -4   1       39.31       40.75      2.00 o
   5  -4   1        6.87        4.64      1.27 o
   6  -4   1        1.67        0.14      0.96 o
  -6  -3   1        0.39       -0.05      1.32 o
  -5  -3   1        0.28       -0.02      0.82 o
  -4  -3   1       25.88       22.05      1.24 o
  -3  -3   1       45.60       46.40      2.11 o
  -2  -3   1      296.36      298.36      2.90 o
  -1  -3   1       95.39      110.08      1.32 o
   0  -3   1       40.44       36.45      0.71 o
   1  -3   1      429.26      423.79      3.70 o
   2  -3   1      772.95      861.86      7.89 o
   3  -3   1        6.67        7.90      0.55 o
   4  -3   1        1.05        0.82      0.50 o
   5  -3   1        1.47        1.22      0.70 o
   6  -3   1      110.36      118.35      4.76 o
  -6  -2   1        0.38        0.17      1.00 o
  -5  -2   1      124.34      117.75      3.44 o
  -4  -2   1       81.31       75.63      2.15 o
  -3  -2   1      124.43      127.84      1.79 o
  -2  -2   1      127.70      156.62      1.80 o
  -1  -2   1      278.16      283.37      2.95 o
   0  -2   1      261.93      273.02      2.15 o
   1  -2   1     1209.18     1187.61      8.10 o
   2  -2   1      395.60      419.93      4.45 o
   3  -2   1        0.89        1.83      0.37 o
   4  -2   1       77.99       70.16      1.67 o
   5  -2   1        2.76        2.37      0.72 o
   6  -2   1        7.94        7.08      1.21 o
  -6  -1   1        1.14        4.08      1.17 o
  -5  -1   1        3.40        2.03      0.71 o
  -4  -1   1        0.39        0.51      0.63 o
  -3  -1   1     2388.63     2585.00     20.59 o
  -2  -1   1       20.91       22.67      0.73 o
  -1  -1   1      272.36      249.35      1.79 o
   1  -1   1     2851.32     2736.83     11.63 o
   2  -1   1      519.28      511.00      4.07 o
   3  -1   1       13.31        8.54      0.47 o
   4  -1   1       47.44       45.98      1.33 o
   5  -1   1       30.18       38.26      1.63 o
   6  -1   1       12.11       12.93      1.28 o
  -6   0   1       24.87       27.00      2.39 o
  -5   0   1       26.88       27.01      1.63 o
  -4   0   1        0.29        0.05      0.84 o
  -3   0   1       72.28       84.49      2.14 o
  -2   0   1      192.56      178.38      2.02 o
  -1   0   1      563.60      573.65      4.43 o
   1   0   1       20.60       24.19      0.39 o
   2   0   1       43.00       40.25      0.93 o
   3   0   1      136.08      131.67      1.98 o
   4   0   1      121.23      119.56      3.05 o
   5   0   1      274.62      280.21      4.65 o
   6   0   1       79.97       74.89      2.96 o
  -6   1   1        0.75        0.19      0.95 o
  -5   1   1       32.53       31.20      1.69 o
  -4   1   1      314.34      331.61      4.70 o
  -3   1   1       24.27       29.03      1.12 o
  -2   1   1       13.65        9.02      0.43 o
  -1   1   1     5708.27     5128.61     25.80 o
   1   1   1     9471.80     7888.04     76.57 o
   2   1   1       20.21       17.58      0.54 o
   3   1   1       18.26       20.87      0.86 o
   4   1   1       44.65       47.93      1.74 o
   5   1   1       70.74       72.63      2.39 o
   6   1   1       27.91       25.46      3.19 o
  -6   2   1        7.42        6.60      2.21 o
  -5   2   1      117.33      126.06      3.73 o
  -4   2   1      108.34      103.93      2.57 o
  -3   2   1      313.46      303.84      3.77 o
  -2   2   1      180.05      196.69      1.98 o
  -1   2   1     1961.07     2027.38     19.24 o
   0   2   1     1635.57     1670.64      9.93 o
   1   2   1     4812.08     4622.31     30.78 o
   2   2   1      464.94      448.49      4.20 o
   3   2   1        0.01        1.50      0.33 o
   4   2   1       25.18       24.73      1.03 o
   5   2   1       44.34       46.43      2.78 o
   6   2   1       10.50        9.54      1.32 o
  -6   3   1        0.04       -1.02      0.92 o
  -5   3   1        0.16        0.80      1.02 o
  -4   3   1      391.42      388.93      6.33 o
  -3   3   1       43.88       42.32      1.52 o
  -2   3   1      989.89     1026.35      7.94 o
  -1   3   1      778.02      806.75      7.77 o
   0   3   1      171.34      173.17      1.73 o
   1   3   1       81.96       75.19      0.95 o
   2   3   1       26.84       35.79      0.98 o
   3   3   1     1122.56     1188.94     10.30 o
   4   3   1       22.63       22.47      1.40 o
   5   3   1       39.18       36.77      2.62 o
   6   3   1        1.68        1.87      0.97 o
  -5   4   1        2.14        2.27      0.92 o
  -4   4   1       27.71       27.65      1.52 o
  -3   4   1        3.73        3.60      0.74 o
  -2   4   1       92.96       91.69      2.19 o
  -1   4   1      187.03      178.86      2.85 o
   0   4   1     1220.16     1222.52      8.46 o
   1   4   1       94.03       83.06      1.22 o
   2   4   1       96.35      110.56      1.91 o
   3   4   1       46.61       51.66      1.91 o
   4   4   1       21.90       25.68      1.58 o
   5   4   1       31.58       28.79      1.79 o
   6   4   1        0.68        1.22      1.14 o
  -5   5   1       11.40       11.76      1.38 o
  -4   5   1       11.39       11.47      1.03 o
  -3   5   1       41.96       44.88      1.81 o
  -2   5   1      502.72      516.94      7.75 o
  -1   5   1       53.85       50.83      1.38 o
   0   5   1       23.83       21.56      0.81 o
   1   5   1       27.00       29.36      0.99 o
   2   5   1      194.09      190.22      3.22 o
   3   5   1        2.46        2.35      0.71 o
   4   5   1       16.30       13.78      1.40 o
   5   5   1        0.06        0.06      0.83 o
  -5   6   1       10.61        8.89      1.48 o
  -4   6   1        8.94       10.38      1.16 o
  -3   6   1        0.01       -0.11      0.74 o
  -2   6   1        5.09        3.91      0.61 o
  -1   6   1        9.83        8.85      0.67 o
   0   6   1        2.03        1.26      0.32 o
   1   6   1       12.83       11.44      0.73 o
   2   6   1       14.18       15.32      1.14 o
   3   6   1       18.50       20.88      1.38 o
   4   6   1       72.91       68.94      3.11 o
   5   6   1        1.47        1.61      0.96 o
  -4   7   1        1.77        0.29      0.98 o
  -3   7   1        7.00        3.91      1.33 o
  -2   7   1       29.26       30.72      1.35 o
  -1   7   1       19.93       20.21      1.12 o
   0   7   1       29.86       31.63      1.37 o
   1   7   1       16.77       17.57      1.29 o
   2   7   1       17.74       13.84      1.26 o
   3   7   1       40.11       41.05      2.41 o
   4   7   1        0.77        1.18      1.03 o
  -3   8   1        2.94        0.29      1.05 o
  -2   8   1        1.46        0.61      0.68 o
  -1   8   1        7.29       10.17      1.21 o
   0   8   1       10.37        7.37      0.88 o
   1   8   1        9.05       11.68      1.16 o
   2   8   1       54.60       55.14      3.52 o
   3   8   1        0.69        1.30      1.57 o
  -2   9   1        0.34       -0.34      1.08 o
  -1   9   1       26.01       29.02      2.07 o
   0   9   1        1.99        1.40      1.07 o
   1   9   1        4.37        3.09      1.32 o
   2   9   1        4.98        6.32      1.32 o
   0  -9   2       10.39       13.69      1.79 o
   1  -9   2        0.31        0.08      1.40 o
  -2  -8   2       24.66       20.46      1.79 o
  -1  -8   2        6.23        5.76      1.08 o
   0  -8   2      232.64      248.57      5.69 o
   1  -8   2        4.97        3.17      0.96 o
   2  -8   2       20.69       18.77      2.83 o
   3  -8   2        1.69        1.62      1.30 o
  -4  -7   2       17.68       19.75      1.95 o
  -3  -7   2       11.15       11.57      1.68 o
  -2  -7   2        0.07       -0.97      1.18 o
  -1  -7   2        0.03        0.17      0.62 o
   0  -7   2       35.41       34.24      1.63 o
   1  -7   2       26.96       30.08      1.28 o
   2  -7   2        1.79        2.77      0.60 o
   3  -7   2        0.16        0.46      0.76 o
   4  -7   2        6.52        6.97      1.20 o
  -4  -6   2       27.62       29.73      2.11 o
  -3  -6   2        5.65        5.32      0.95 o
  -2  -6   2       20.13       17.29      1.50 o
  -1  -6   2      263.07      271.76      4.36 o
   0  -6   2       24.56       25.60      1.40 o
   1  -6   2        6.59        6.03      0.61 o
   2  -6   2       59.59       57.70      1.85 o
   3  -6   2        0.73        0.86      0.64 o
   4  -6   2       79.83       75.30      2.86 o
   5  -6   2        0.14       -1.02      0.96 o
  -5  -5   2        7.16        6.57      1.62 o
  -4  -5   2       18.55       20.40      1.66 o
  -3  -5   2      232.68      225.18      4.60 o
  -2  -5   2        4.01        4.87      0.70 o
  -1  -5   2      167.95      172.50      2.98 o
   0  -5   2       73.01       70.38      1.73 o
   1  -5   2        0.01       -0.11      0.35 o
   2  -5   2       34.23       34.11      1.78 o
   3  -5   2        1.17        0.68      0.45 o
   4  -5   2       16.77       14.75      1.34 o
   5  -5   2        0.00        0.55      0.72 o
  -5  -4   2       25.69       31.59      2.53 o
  -4  -4   2        3.89        3.19      0.88 o
  -3  -4   2        1.52        1.16      0.52 o
  -2  -4   2      129.12      129.93      2.17 o
  -1  -4   2       31.43       31.67      1.08 o
   0  -4   2       14.90       13.32      0.63 o
   1  -4   2        7.98        4.95      0.40 o
   2  -4   2       22.66       27.45      0.83 o
   3  -4   2      180.52      172.89      2.98 o
   4  -4   2       21.88       20.68      1.31 o
   5  -4   2       13.33       14.59      1.29 o
   6  -4   2       17.58       16.46      1.84 o
  -6  -3   2        6.81       10.43      1.66 o
  -5  -3   2       66.62       67.23      2.68 o
  -4  -3   2       46.83       49.41      1.84 o
  -3  -3   2        0.65        1.21      0.38 o
  -2  -3   2       47.57       43.84      1.32 o
  -1  -3   2       21.25       16.91      0.61 o
   0  -3   2       45.33       41.45      0.83 o
   1  -3   2       21.64       15.72      0.60 o
   2  -3   2        3.61        5.05      0.44 o
   3  -3   2       39.66       41.49      1.23 o
   4  -3   2       41.34       41.15      1.51 o
   5  -3   2        5.81        5.48      0.76 o
   6  -3   2       46.07       42.46      2.85 o
  -6  -2   2        0.05        0.32      1.06 o
  -5  -2   2       57.33       52.21      2.28 o
  -4  -2   2        0.38        2.72      0.93 o
  -3  -2   2       16.60       18.70      0.90 o
  -2  -2   2       61.00       76.18      1.46 o
  -1  -2   2      231.01      230.50      1.99 o
   0  -2   2        1.59        2.31      0.20 o
   1  -2   2       26.28       23.64      0.43 o
   2  -2   2      213.33      225.55      2.27 o
   3  -2   2       39.85       39.43      1.46 o
   4  -2   2       45.29       46.58      1.38 o
   5  -2   2      240.19      250.92      4.42 o
   6  -2   2        3.41        4.37      0.86 o
  -6  -1   2       24.32       24.38      2.05 o
  -5  -1   2        0.04        0.94      0.80 o
  -4  -1   2        5.24        7.68      0.89 o
  -3  -1   2       18.83       12.93      0.80 o
  -2  -1   2        0.03        1.23      0.32 o
  -1  -1   2       38.16       44.86      0.73 o
   0  -1   2       93.77       95.82      0.86 o
   1  -1   2      411.72      384.80      2.27 o
   2  -1   2     1327.19     1333.88      8.18 o
   3  -1   2      789.81      801.63      5.57 o
   4  -1   2       14.83       14.05      0.65 o
   5  -1   2      288.59      295.15      4.84 o
   6  -1   2        6.87        6.81      1.04 o
  -6   0   2       37.53       34.60      2.36 o
  -5   0   2        1.69       -0.07      0.79 o
  -4   0   2        0.19        1.50      0.66 o
  -3   0   2       10.21        8.65      0.76 o
  -2   0   2     3191.98     3260.04     29.50 o
  -1   0   2       98.54      101.51      1.08 o
   1   0   2      628.34      643.33      4.16 o
   2   0   2       15.10       14.48      0.47 o
   3   0   2      111.80      115.36      2.21 o
   4   0   2      474.28      475.23      5.93 o
   5   0   2       98.95       97.30      2.46 o
   6   0   2       10.99       12.82      1.21 o
  -6   1   2        3.26        3.67      1.17 o
  -5   1   2        7.23        7.64      0.86 o
  -4   1   2       33.71       36.56      1.51 o
  -3   1   2       30.75       43.11      1.38 o
  -2   1   2      528.67      558.95      4.53 o
  -1   1   2      519.97      549.03      4.43 o
   0   1   2       45.29       46.84      1.19 o
   1   1   2       28.39       21.13      0.49 o
   2   1   2     1600.45     1594.29      9.94 o
   3   1   2       57.95       58.78      1.27 o
   4   1   2      103.89      101.45      2.42 o
   5   1   2      226.99      236.36      4.56 o
   6   1   2       39.95       40.79      2.49 o
  -6   2   2        0.37        0.14      0.90 o
  -5   2   2       30.04       28.85      2.17 o
  -4   2   2       25.20       28.30      1.60 o
  -3   2   2      437.48      441.13      6.01 o
  -2   2   2       30.18       34.38      1.01 o
  -1   2   2       78.64       79.24      0.99 o
   0   2   2    19736.91    14222.05    163.97 o
   1   2   2       21.36       19.12      0.58 o
   2   2   2      501.59      513.19      3.86 o
   3   2   2       10.97       10.59      0.52 o
   4   2   2       36.09       38.86      1.22 o
   5   2   2        3.59        4.11      0.86 o
   6   2   2       13.39        9.25      1.27 o
  -6   3   2        1.60        1.56      1.27 o
  -5   3   2       15.48       16.18      1.71 o
  -4   3   2      200.32      208.23      4.43 o
  -3   3   2      314.38      300.82      4.40 o
  -2   3   2       95.29       83.02      1.65 o
  -1   3   2     1111.46     1159.71      7.84 o
   0   3   2        0.29        1.48      0.26 o
   1   3   2        6.05        3.38      0.25 o
   2   3   2      155.25      173.79      1.99 o
   3   3   2      157.36      156.44      2.76 o
   4   3   2      102.13      110.39      2.92 o
   5   3   2        1.40        0.54      0.68 o
   6   3   2       13.24       11.88      1.34 o
  -5   4   2      117.84      111.26      7.12 o
  -4   4   2       26.62       30.51      1.72 o
  -3   4   2       44.42       40.50      1.77 o
  -2   4   2      134.44      132.87      2.91 o
  -1   4   2     2534.82     2520.78     16.38 o
   0   4   2      109.82      103.95      1.72 o
   1   4   2      199.37      215.57      2.41 o
   2   4   2       82.65       97.18      1.51 o
   3   4   2        0.92        0.56      0.52 o
   4   4   2       95.57       91.44      2.80 o
   5   4   2        7.08        4.23      0.84 o
   6   4   2        6.50        4.87      1.25 o
  -5   5   2       23.46       26.54      2.00 o
  -4   5   2        2.66        2.58      0.79 o
  -3   5   2      114.86      114.02      2.91 o
  -2   5   2        4.64        4.52      0.81 o
  -1   5   2       90.62       91.37      2.11 o
   0   5   2       51.84       47.06      1.29 o
   1   5   2      259.74      274.54      3.09 o
   2   5   2        0.35        0.48      0.19 o
   3   5   2        0.61        0.24      0.62 o
   4   5   2       17.24       16.13      1.48 o
   5   5   2        0.61       -0.88      0.72 o
  -5   6   2       29.96       34.84      2.71 o
  -4   6   2        4.23        3.97      0.90 o
  -3   6   2       94.03       91.55      2.74 o
  -2   6   2       57.63       55.28      2.09 o
  -1   6   2       19.41       21.55      0.93 o
   0   6   2        2.31        1.33      0.42 o
   1   6   2       78.81       75.76      1.72 o
   2   6   2       19.11       16.09      0.92 o
   3   6   2        1.35        0.83      0.66 o
   4   6   2        4.86        2.18      0.77 o
   5   6   2        4.28        3.18      1.06 o
  -4   7   2       20.50       17.63      1.76 o
  -3   7   2       10.60        7.81      0.98 o
  -2   7   2        0.17        0.23      0.49 o
  -1   7   2       10.73       12.02      1.02 o
   0   7   2       16.88       17.86      1.20 o
   1   7   2        0.58        1.22      0.56 o
   2   7   2       11.00       10.61      1.07 o
   3   7   2        1.64        0.26      1.01 o
   4   7   2        6.83        8.10      1.28 o
  -3   8   2        0.76       -1.75      1.83 o
  -2   8   2        0.48       -0.20      0.63 o
  -1   8   2        8.29        8.75      1.12 o
   0   8   2       18.19       16.17      1.67 o
   1   8   2        8.62       10.86      1.19 o
   2   8   2       22.02       19.65      1.55 o
   3   8   2        0.07       -1.38      0.92 o
  -2   9   2        0.58        0.36      1.33 o
  -1   9   2        0.77        2.20      1.55 o
   0   9   2        3.45        2.88      1.61 o
   1   9   2        3.88        5.53      1.85 o
   2   9   2        0.01       -0.51      1.01 o
  -2  -8   3        2.04        2.03      0.97 o
  -1  -8   3        5.27        3.98      0.91 o
   0  -8   3       19.78       19.67      1.48 o
   1  -8   3       45.10       46.87      2.07 o
   2  -8   3       18.12       17.84      1.83 o
   3  -8   3       14.89       17.25      1.89 o
  -3  -7   3        7.24        6.45      1.22 o
  -2  -7   3       12.02       14.28      1.88 o
  -1  -7   3      209.09      217.50      5.53 o
   0  -7   3        0.05        1.19      0.58 o
   1  -7   3       55.15       57.66      1.84 o
   2  -7   3        4.32        4.23      0.91 o
   3  -7   3       18.63       15.75      1.59 o
   4  -7   3        1.44        0.96      0.91 o
  -4  -6   3       27.50       29.86      2.19 o
  -3  -6   3        4.27        3.42      0.96 o
  -2  -6   3        6.44        4.91      1.30 o
  -1  -6   3        1.85        1.90      0.58 o
   0  -6   3        0.25        0.67      0.52 o
   1  -6   3      212.42      223.61      3.59 o
   2  -6   3       26.32       27.83      1.31 o
   3  -6   3       59.29       57.73      2.64 o
   4  -6   3        1.32        2.67      0.83 o
   5  -6   3        0.10        0.79      0.75 o
  -5  -5   3       13.30       12.24      1.80 o
  -4  -5   3       44.16       49.59      2.62 o
  -3  -5   3       30.37       27.69      1.68 o
  -2  -5   3      112.05      117.31      2.93 o
  -1  -5   3       21.76       26.26      1.27 o
   0  -5   3      121.69      115.70      2.31 o
   1  -5   3       81.75       85.06      1.94 o
   2  -5   3       93.33       93.33      1.91 o
   3  -5   3      129.70      127.29      3.07 o
   4  -5   3        0.03        0.26      0.57 o
   5  -5   3       44.37       45.16      2.29 o
  -5  -4   3        0.01        2.05      1.23 o
  -4  -4   3        8.96        6.13      1.07 o
  -3  -4   3       39.08       40.29      1.41 o
  -2  -4   3      310.06      331.94      4.36 o
  -1  -4   3       28.74       28.79      1.08 o
   0  -4   3      646.80      665.00      5.95 o
   1  -4   3      113.90      114.42      1.86 o
   2  -4   3       11.07        8.93      0.56 o
   3  -4   3        1.35        0.66      0.43 o
   4  -4   3        2.84        3.39      0.66 o
   5  -4   3        5.51        3.46      1.09 o
  -5  -3   3       34.20       37.48      2.40 o
  -4  -3   3        4.97        6.58      0.89 o
  -3  -3   3        6.97        5.33      0.61 o
  -2  -3   3      326.03      310.11      3.61 o
  -1  -3   3      155.29      156.51      2.76 o
   0  -3   3       11.00       10.97      0.47 o
   1  -3   3      125.16      124.95      1.77 o
   2  -3   3      466.51      430.40      4.00 o
   3  -3   3       36.44       40.48      1.57 o
   4  -3   3      133.51      147.24      2.94 o
   5  -3   3       11.18       11.89      1.14 o
   6  -3   3       41.28       37.46      2.33 o
  -6  -2   3       18.27       17.74      1.92 o
  -5  -2   3        0.45        2.07      1.31 o
  -4  -2   3      220.57      218.21      3.91 o
  -3  -2   3       40.39       41.22      1.59 o
  -2  -2   3      123.41      123.78      1.95 o
  -1  -2   3      585.91      608.56      5.74 o
   0  -2   3     1233.31     1231.42      9.78 o
   1  -2   3       22.55       20.82      0.55 o
   2  -2   3      527.95      590.91      4.18 o
   3  -2   3       95.99       88.61      1.65 o
   4  -2   3       56.96       48.89      1.96 o
   5  -2   3        3.00        1.93      0.59 o
   6  -2   3       41.37       38.05      2.30 o
  -6  -1   3        0.11       -0.71      0.95 o
  -5  -1   3        1.20        1.58      0.89 o
  -4  -1   3       31.22       27.32      1.38 o
  -3  -1   3      135.01      125.83      2.66 o
  -2  -1   3       91.11       79.65      1.79 o
  -1  -1   3       15.97       20.03      0.49 o
   0  -1   3       14.96       13.56      0.39 o
   1  -1   3     1329.91     1340.01      8.59 o
   2  -1   3       78.32       91.57      1.14 o
   3  -1   3      103.83       98.93      1.35 o
   4  -1   3       92.25       93.72      1.81 o
   5  -1   3        0.50        0.00      0.57 o
   6  -1   3      116.29      126.93      3.74 o
  -6   0   3        0.25        1.94      1.27 o
  -5   0   3      134.88      139.57      4.11 o
  -4   0   3       80.09       78.07      2.52 o
  -3   0   3      108.02      120.97      2.75 o
  -2   0   3        0.04        1.17      0.37 o
  -1   0   3     1657.10     1662.88     13.02 o
   0   0   3       35.66       39.92      0.89 o
   1   0   3       73.34       62.76      0.77 o
   2   0   3     1134.70     1155.78      7.62 o
   3   0   3      118.82      125.06      1.84 o
   4   0   3       79.38       79.13      1.67 o
   5   0   3       24.64       25.73      1.31 o
   6   0   3       62.29       59.31      2.43 o
  -6   1   3        0.77        0.68      1.28 o
  -5   1   3        3.00        3.75      0.82 o
  -4   1   3        0.49        0.84      0.63 o
  -3   1   3      896.01      991.29     13.92 o
  -2   1   3       27.57       30.68      0.88 o
  -1   1   3      984.86      986.55     10.75 o
   0   1   3        2.25        1.93      0.16 o
   1   1   3     1134.89     1174.11      6.31 o
   2   1   3        2.07        1.31      0.21 o
   3   1   3       20.39       16.30      0.65 o
   4   1   3      152.05      148.92      2.46 o
   5   1   3      168.88      177.22      4.87 o
   6   1   3       73.82       77.18      3.69 o
  -6   2   3       53.79       61.66      3.54 o
  -5   2   3       29.94       27.65      2.18 o
  -4   2   3        0.16       -0.05      0.57 o
  -3   2   3       73.76       77.02      2.33 o
  -2   2   3        5.47        3.47      0.40 o
  -1   2   3      381.50      376.97      3.66 o
   0   2   3      294.88      275.28      2.82 o
   1   2   3     2331.19     2275.16     15.07 o
   2   2   3       59.20       52.92      0.95 o
   3   2   3       14.83       15.40      0.59 o
   4   2   3       52.80       52.60      1.39 o
   5   2   3      187.05      193.22      4.01 o
   6   2   3       70.44       64.94      3.05 o
  -6   3   3        9.22        9.31      1.52 o
  -5   3   3        0.00       -1.03      1.00 o
  -4   3   3      364.01      371.13      7.69 o
  -3   3   3       27.12       28.95      1.44 o
  -2   3   3        0.83        0.35      0.29 o
  -1   3   3      551.89      571.55      7.14 o
   0   3   3        0.63        0.98      0.20 o
   1   3   3     3027.43     2936.34     19.73 o
   2   3   3       15.43       17.46      0.59 o
   3   3   3      260.75      250.93      3.24 o
   4   3   3        4.03        2.83      0.55 o
   5   3   3        5.94        4.48      0.88 o
   6   3   3       18.62       20.90      1.90 o
  -5   4   3       11.54       11.44      1.54 o
  -4   4   3       47.18       46.55      2.58 o
  -3   4   3       77.25       72.13      2.08 o
  -2   4   3      702.57      698.85     14.03 o
  -1   4   3      106.44      124.95      1.75 o
   0   4   3      136.69      147.39      2.96 o
   1   4   3     1170.57     1160.71     11.69 o
   2   4   3       13.23       12.21      0.54 o
   3   4   3        6.27        4.14      0.53 o
   4   4   3       62.24       63.15      2.05 o
   5   4   3       47.76       50.65      2.04 o
   6   4   3        2.95        3.99      1.11 o
  -5   5   3        0.51        1.30      0.99 o
  -4   5   3      131.56      131.14      4.47 o
  -3   5   3        5.44        6.70      0.89 o
  -2   5   3      237.45      238.46      5.74 o
  -1   5   3       66.20       66.64      1.34 o
   0   5   3      119.95      115.26      1.67 o
   1   5   3       21.85       19.88      0.75 o
   2   5   3       11.39       11.62      0.81 o
   3   5   3      112.78      119.84      2.78 o
   4   5   3       25.88       24.87      1.57 o
   5   5   3       70.21       74.50      2.89 o
  -5   6   3        0.36       -1.08      0.94 o
  -4   6   3        4.90        2.91      0.74 o
  -3   6   3       13.01       12.80      1.11 o
  -2   6   3      179.18      169.87      3.48 o
  -1   6   3        1.02        0.70      0.44 o
   0   6   3      727.32      750.82      6.34 o
   1   6   3       76.12       72.55      2.00 o
   2   6   3       14.07       15.70      0.88 o
   3   6   3        9.95       11.24      1.23 o
   4   6   3        0.89        1.39      0.76 o
   5   6   3        2.90        5.95      2.25 o
  -4   7   3       38.80       44.51      2.83 o
  -3   7   3       69.44       64.22      2.73 o
  -2   7   3       73.28       74.18      2.54 o
  -1   7   3        0.81        0.64      0.42 o
   0   7   3        1.01        1.64      0.57 o
   1   7   3        0.04       -0.05      0.44 o
   2   7   3       29.70       33.88      1.99 o
   3   7   3        0.79        0.86      0.76 o
   4   7   3        7.32        5.19      1.06 o
  -3   8   3       24.38       21.50      2.79 o
  -2   8   3        0.02       -0.98      0.72 o
  -1   8   3       27.20       24.80      1.78 o
   0   8   3        1.37        1.57      0.67 o
   1   8   3        0.09       -0.37      0.74 o
   2   8   3        1.54        0.70      0.75 o
   3   8   3        4.95        6.47      1.30 o
  -2   9   3        3.57        3.45      1.06 o
  -1   9   3       15.80       12.97      1.41 o
   0   9   3        4.60        5.38      1.56 o
   1   9   3        4.74        4.10      1.22 o
   2   9   3        0.03       -0.60      1.15 o
  -2  -8   4       26.43       28.07      2.01 o
  -1  -8   4       10.25       10.73      1.48 o
   0  -8   4       70.96       72.32      2.92 o
   1  -8   4        2.32        2.05      0.79 o
   2  -8   4        1.41        0.54      0.93 o
  -3  -7   4        0.30        0.60      1.11 o
  -2  -7   4       77.28       76.80      2.98 o
  -1  -7   4        0.02        0.61      0.65 o
   0  -7   4       26.54       25.63      1.34 o
   1  -7   4        2.68        2.74      0.62 o
   2  -7   4      154.90      162.03      4.53 o
   3  -7   4       16.55       17.94      1.63 o
   4  -7   4        4.11        6.01      1.20 o
  -4  -6   4        5.83        4.31      1.38 o
  -3  -6   4       80.91       85.21      3.50 o
  -2  -6   4      183.94      173.08      4.67 o
  -1  -6   4       44.89       42.70      1.66 o
   0  -6   4      344.51      360.45      4.81 o
   1  -6   4        3.18        2.87      0.57 o
   2  -6   4        5.69        5.91      0.84 o
   3  -6   4        8.56        8.12      1.17 o
   4  -6   4       19.04       14.63      1.50 o
  -4  -5   4       28.79       29.38      2.53 o
  -3  -5   4      247.84      250.42      4.71 o
  -2  -5   4       14.37       14.06      1.06 o
  -1  -5   4        1.66        1.09      0.68 o
   0  -5   4      119.87      113.57      2.23 o
   1  -5   4      115.66      116.71      2.39 o
   2  -5   4       25.57       28.12      1.46 o
   3  -5   4       11.20       12.51      1.25 o
   4  -5   4       41.08       37.07      1.96 o
   5  -5   4        0.61        0.81      0.66 o
  -5  -4   4       33.13       36.24      2.85 o
  -4  -4   4       57.20       59.55      2.73 o
  -3  -4   4       23.36       24.39      1.82 o
  -2  -4   4       32.01       32.66      1.41 o
  -1  -4   4      768.56      781.12      7.16 o
   0  -4   4      291.10      313.20      3.36 o
   1  -4   4        6.69        5.39      0.43 o
   2  -4   4       37.02       37.39      1.00 o
   3  -4   4        9.91       11.14      0.82 o
   4  -4   4      154.10      143.87      3.63 o
   5  -4   4        0.14       -0.08      0.73 o
  -5  -3   4       57.22       56.06      2.99 o
  -4  -3   4       23.93       28.76      1.59 o
  -3  -3   4       77.78       70.45      2.01 o
  -2  -3   4       12.49       13.78      0.78 o
  -1  -3   4      716.41      733.83      6.52 o
   0  -3   4       52.89       48.48      1.09 o
   1  -3   4       13.04       15.30      0.69 o
   2  -3   4       74.55       69.56      1.47 o
   3  -3   4       42.77       42.06      1.17 o
   4  -3   4        3.14        3.93      0.57 o
   5  -3   4        0.01       -0.12      0.62 o
   6  -3   4       29.46       30.31      1.91 o
  -5  -2   4       58.98       59.50      2.73 o
  -4  -2   4        0.67        1.27      0.58 o
  -3  -2   4        4.37        4.27      0.73 o
  -2  -2   4      171.70      182.13      2.80 o
  -1  -2   4       20.49       21.86      0.74 o
   0  -2   4      105.95      108.53      1.41 o
   1  -2   4       16.09       13.62      0.47 o
   2  -2   4       74.10       87.27      1.38 o
   3  -2   4      453.98      462.54      4.28 o
   4  -2   4       11.85       12.46      0.89 o
   5  -2   4       19.12       19.60      1.22 o
   6  -2   4       37.65       37.43      2.34 o
  -6  -1   4        0.38        0.91      1.43 o
  -5  -1   4       36.65       38.20      2.13 o
  -4  -1   4       22.16       23.66      1.30 o
  -3  -1   4       14.99       19.62      1.03 o
  -2  -1   4       22.90       15.16      0.73 o
  -1  -1   4        0.25        0.33      0.26 o
   0  -1   4       97.65       96.50      1.09 o
   1  -1   4      115.69      120.68      2.07 o
   2  -1   4       91.03      101.93      1.37 o
   3  -1   4      214.86      257.12      4.12 o
   4  -1   4       15.10       14.41      0.60 o
   5  -1   4      101.30      100.25      2.41 o
   6  -1   4        1.03        0.20      0.84 o
  -6   0   4        7.30        7.00      1.45 o
  -5   0   4       18.99       16.54      1.55 o
  -4   0   4        5.37        7.39      1.02 o
  -3   0   4       10.46       10.74      0.86 o
  -2   0   4        6.37       11.55      0.57 o
  -1   0   4       29.24       31.28      0.67 o
   0   0   4       35.08       32.98      0.68 o
   1   0   4     1547.92     1529.88     12.28 o
   2   0   4     1105.60     1139.31      7.31 o
   3   0   4       94.07      102.68      2.02 o
   4   0   4       67.38       70.76      1.84 o
   5   0   4      464.53      461.13      6.19 o
   6   0   4        0.08        0.28      0.76 o
  -6   1   4       13.02       13.64      1.55 o
  -5   1   4        0.53        0.12      0.88 o
  -4   1   4        8.55        7.50      1.28 o
  -3   1   4       48.66       43.32      1.68 o
  -2   1   4      126.30      138.08      1.96 o
  -1   1   4      131.17      133.30      2.03 o
   0   1   4       28.84       28.13      0.54 o
   1   1   4      312.28      300.04      2.76 o
   2   1   4      431.63      426.15      3.21 o
   3   1   4      673.90      680.13      6.96 o
   4   1   4      266.40      268.38      3.38 o
   5   1   4      244.37      258.99      5.02 o
   6   1   4       10.65       15.11      1.54 o
  -6   2   4       39.79       41.54      2.92 o
  -5   2   4        0.04        0.97      0.96 o
  -4   2   4       14.13       14.23      1.56 o
  -3   2   4       22.08       23.58      1.20 o
  -2   2   4      894.26      963.88     11.75 o
  -1   2   4        5.57        5.57      0.30 o
   0   2   4     1444.77     1398.24     12.27 o
   1   2   4       11.49       12.52      0.40 o
   2   2   4       46.99       50.04      0.86 o
   3   2   4      171.67      160.11      2.36 o
   4   2   4      628.29      624.36      5.22 o
   5   2   4        4.95        4.08      0.90 o
   6   2   4       27.50       25.46      1.99 o
  -5   3   4       29.39       28.40      2.26 o
  -4   3   4       11.78       12.43      1.43 o
  -3   3   4        5.71        5.74      0.65 o
  -2   3   4      265.44      272.05      4.45 o
  -1   3   4       85.13       84.40      1.69 o
   0   3   4       79.04       74.51      1.15 o
   1   3   4      239.21      234.50      3.26 o
   2   3   4     1460.85     1436.79     13.16 o
   3   3   4        8.21        8.25      0.48 o
   4   3   4       26.39       26.20      1.28 o
   5   3   4       45.38       43.55      1.96 o
   6   3   4      121.52      125.40      3.90 o
  -5   4   4        0.01       -0.10      0.93 o
  -4   4   4        9.12       12.70      1.77 o
  -3   4   4      307.19      322.23      6.87 o
  -2   4   4      108.95      100.45      3.05 o
  -1   4   4        0.03        0.18      0.26 o
   0   4   4      733.23      760.46      7.11 o
   1   4   4      103.80       98.14      1.62 o
   2   4   4     1373.96     1304.71     16.39 o
   3   4   4       11.53       13.10      0.59 o
   4   4   4        0.21        0.53      0.51 o
   5   4   4        0.03        0.04      0.69 o
   6   4   4        0.21       -0.20      0.97 o
  -5   5   4       14.67       12.91      1.68 o
  -4   5   4       10.59       13.24      1.60 o
  -3   5   4      455.24      475.46      7.71 o
  -2   5   4       57.91       52.17      2.39 o
  -1   5   4      212.91      220.39      3.51 o
   0   5   4       11.03       10.29      0.55 o
   1   5   4        0.02       -0.03      0.44 o
   2   5   4       47.56       42.96      1.22 o
   3   5   4        8.29        7.94      1.20 o
   4   5   4       34.75       37.57      1.87 o
   5   5   4        8.43        7.81      1.29 o
  -4   6   4        1.77        2.47      0.80 o
  -3   6   4        7.24        6.87      1.09 o
  -2   6   4        3.67        2.33      0.59 o
  -1   6   4      206.69      214.97      3.60 o
   0   6   4       20.60       19.84      0.67 o
   1   6   4        6.07        3.93      0.53 o
   2   6   4        3.66        1.98      0.44 o
   3   6   4        0.10       -0.31      0.66 o
   4   6   4       33.22       33.51      2.48 o
   5   6   4        6.62        2.83      1.60 o
  -4   7   4        4.61        6.49      1.70 o
  -3   7   4       79.52       68.57      3.30 o
  -2   7   4        3.42        3.64      1.00 o
  -1   7   4       32.29       31.20      2.09 o
   0   7   4        4.43        3.60      0.57 o
   1   7   4      117.34      117.62      2.73 o
   2   7   4       11.78       13.16      1.27 o
   3   7   4        0.75        0.00      0.74 o
   4   7   4        2.43        1.51      1.05 o
  -3   8   4       41.40       40.50      3.85 o
  -2   8   4       23.37       21.22      2.12 o
  -1   8   4        1.37       -0.04      0.68 o
   0   8   4       11.13        9.27      1.15 o
   1   8   4        0.56        0.99      0.96 o
   2   8   4        3.13        3.70      0.87 o
   3   8   4        3.49        4.31      0.96 o
  -2   9   4        1.47        1.48      0.92 o
  -1   9   4        2.76        0.83      0.73 o
   0   9   4        9.34        9.91      1.84 o
   1   9   4        0.09        0.35      1.23 o
   2   9   4        1.84        1.69      1.04 o
  -1  -8   5       56.88       56.49      2.99 o
   0  -8   5       83.85       87.49      3.24 o
   1  -8   5        1.72        1.97      0.83 o
   2  -8   5        4.14        5.32      1.25 o
  -3  -7   5       46.98       52.59      3.84 o
  -2  -7   5        0.03        0.12      0.84 o
  -1  -7   5       30.81       29.20      1.71 o
   0  -7   5       24.19       24.89      1.46 o
   1  -7   5       58.31       61.85      2.47 o
   2  -7   5        1.06        0.34      1.01 o
   3  -7   5        0.10       -0.03      1.23 o
  -4  -6   5        3.80        3.68      1.84 o
  -3  -6   5       18.06       15.99      1.89 o
  -2  -6   5       25.92       25.25      1.91 o
  -1  -6   5      188.97      191.68      3.64 o
   0  -6   5        0.28        0.96      0.50 o
   1  -6   5      324.83      337.48      5.59 o
   2  -6   5       15.97       17.26      1.35 o
   3  -6   5       32.95       33.99      2.41 o
   4  -6   5        3.12        2.39      0.78 o
  -4  -5   5      155.03      162.86      5.75 o
  -3  -5   5      117.37      107.28      3.30 o
  -2  -5   5        3.39        3.39      0.66 o
  -1  -5   5      210.29      210.99      3.32 o
   0  -5   5       39.53       38.25      1.35 o
   1  -5   5       77.49       71.41      1.72 o
   2  -5   5        0.15        0.71      0.41 o
   3  -5   5        0.26        0.11      0.71 o
   4  -5   5        2.89        2.81      0.87 o
   5  -5   5        7.53        3.47      0.97 o
  -5  -4   5        0.62        1.01      1.17 o
  -4  -4   5       80.64       78.18      3.80 o
  -3  -4   5        1.69        1.99      0.93 o
  -2  -4   5      253.27      260.88      4.26 o
  -1  -4   5        4.70        5.36      0.61 o
   0  -4   5       27.66       32.17      1.02 o
   1  -4   5      784.17      796.67      7.01 o
   2  -4   5       75.85       70.16      2.59 o
   3  -4   5       35.85       31.21      1.78 o
   4  -4   5       41.80       47.70      2.10 o
   5  -4   5       43.57       35.68      2.01 o
  -5  -3   5        3.58        3.13      1.66 o
  -4  -3   5        1.82        4.63      1.10 o
  -3  -3   5      125.31      124.20      2.86 o
  -2  -3   5       43.18       42.06      1.57 o
  -1  -3   5        4.18        9.51      0.78 o
   0  -3   5      219.79      217.27      2.55 o
   1  -3   5      181.13      202.31      3.05 o
   2  -3   5      397.99      385.72      5.61 o
   3  -3   5      133.58      125.69      2.84 o
   4  -3   5        1.05        1.27      0.57 o
   5  -3   5       48.00       44.38      2.31 o
   6  -3   5       11.92       12.70      2.22 o
  -5  -2   5        1.98        2.99      1.21 o
  -4  -2   5       10.96       11.94      1.38 o
  -3  -2   5       79.64       77.09      2.43 o
  -2  -2   5      233.10      249.63      4.52 o
  -1  -2   5       33.53       36.36      1.27 o
   0  -2   5     4080.74     4204.79     28.24 o
   1  -2   5      171.56      165.39      2.19 o
   2  -2   5       24.96       20.16      0.74 o
   3  -2   5       35.31       31.83      0.88 o
   4  -2   5       13.65       12.80      0.90 o
   5  -2   5        2.91        3.57      0.76 o
   6  -2   5        3.50        3.39      1.02 o
  -5  -1   5       72.99       70.09      3.16 o
  -4  -1   5      108.89      108.51      3.23 o
  -3  -1   5        1.59        3.58      0.57 o
  -2  -1   5      249.43      247.22      3.85 o
  -1  -1   5      114.87      111.83      1.65 o
   0  -1   5        0.01        0.79      0.19 o
   1  -1   5      374.50      367.73      4.19 o
   2  -1   5      956.50      942.39      5.52 o
   3  -1   5       21.82       24.46      0.83 o
   4  -1   5       88.97       87.37      1.69 o
   5  -1   5       34.89       34.66      1.49 o
   6  -1   5       44.46       39.10      2.04 o
  -6   0   5        3.82        4.54      1.30 o
  -5   0   5       26.54       23.11      1.82 o
  -4   0   5      129.43      124.09      3.01 o
  -3   0   5       28.05       27.02      1.05 o
  -2   0   5        0.06        0.06      0.30 o
  -1   0   5      803.06      846.72      7.56 o
   0   0   5     1195.64     1216.45     13.21 o
   1   0   5      161.46      161.32      1.61 o
   2   0   5      467.16      538.29      4.76 o
   3   0   5       14.52       10.43      0.70 o
   4   0   5       36.83       33.64      1.35 o
   5   0   5        0.23        0.15      0.92 o
   6   0   5       61.61       58.93      2.37 o
  -6   1   5        0.89        2.01      1.06 o
  -5   1   5        0.01        0.31      0.86 o
  -4   1   5       10.37        7.82      1.06 o
  -3   1   5      184.12      181.17      2.98 o
  -2   1   5       56.92       48.66      1.28 o
  -1   1   5       13.36       18.42      0.76 o
   0   1   5        5.02        5.10      0.28 o
   1   1   5     1442.12     1492.91     13.89 o
   2   1   5       69.25       74.25      1.24 o
   3   1   5      313.72      319.66      3.49 o
   4   1   5      379.78      378.69      5.27 o
   5   1   5       11.59       10.04      0.83 o
   6   1   5       12.83       14.76      1.51 o
  -6   2   5        0.01        1.96      1.20 o
  -5   2   5       38.57       40.12      2.35 o
  -4   2   5       22.39       21.40      1.64 o
  -3   2   5        6.38        6.56      0.52 o
  -2   2   5       55.34       45.97      1.37 o
  -1   2   5     1447.99     1494.31      9.57 o
   0   2   5       50.05       54.69      0.86 o
   1   2   5      445.11      489.61      5.18 o
   2   2   5       96.12       97.49      1.40 o
   3   2   5      342.94      329.29      3.97 o
   4   2   5       21.37       18.94      0.82 o
   5   2   5      105.78      107.20      3.43 o
   6   2   5       13.88       10.16      1.71 o
  -5   3   5       13.31       12.93      1.63 o
  -4   3   5        0.79       -0.34      0.80 o
  -3   3   5       52.07       56.71      1.69 o
  -2   3   5        2.23        2.60      0.61 o
  -1   3   5      800.68      834.72      9.13 o
   0   3   5       11.29        9.80      0.37 o
   1   3   5        3.76        3.32      0.25 o
   2   3   5        2.45        2.61      0.28 o
   3   3   5      225.61      211.59      2.99 o
   4   3   5      174.21      171.05      3.08 o
   5   3   5       95.44      100.03      3.11 o
   6   3   5       61.60       71.79      3.30 o
  -5   4   5       26.28       30.80      2.51 o
  -4   4   5        1.28        1.17      0.82 o
  -3   4   5       24.02       23.42      1.73 o
  -2   4   5        8.01        6.29      0.69 o
  -1   4   5       36.58       35.77      1.08 o
   0   4   5        2.09        1.74      0.53 o
   1   4   5      448.20      468.04      4.46 o
   2   4   5      167.87      155.25      2.16 o
   3   4   5       19.81       19.79      1.03 o
   4   4   5        0.68        0.34      0.49 o
   5   4   5       81.28       86.43      2.76 o
   6   4   5       18.44       21.78      2.00 o
  -5   5   5        0.45        1.96      0.96 o
  -4   5   5       60.87       59.50      3.08 o
  -3   5   5       27.16       27.80      1.94 o
  -2   5   5       54.16       57.56      2.02 o
  -1   5   5        9.47        7.92      0.63 o
   0   5   5       19.46       19.37      0.95 o
   1   5   5      350.96      353.11      4.51 o
   2   5   5       15.06       12.06      0.55 o
   3   5   5      745.70      737.82     14.00 o
   4   5   5        3.56        2.84      0.63 o
   5   5   5       16.28       21.18      1.66 o
  -4   6   5        3.46        1.64      0.88 o
  -3   6   5        2.01        1.53      0.88 o
  -2   6   5      408.49      433.16      7.63 o
  -1   6   5        9.90       10.79      1.00 o
   0   6   5        0.73        0.61      0.27 o
   1   6   5       76.23       81.55      1.92 o
   2   6   5       74.70       70.19      2.20 o
   3   6   5        0.77        0.58      0.70 o
   4   6   5       36.40       39.64      2.30 o
   5   6   5       16.29       13.59      1.74 o
  -4   7   5        0.30        0.90      0.93 o
  -3   7   5        4.36        3.08      0.99 o
  -2   7   5        0.29        1.88      1.34 o
  -1   7   5        5.83        5.74      1.17 o
   0   7   5       37.18       36.44      1.70 o
   1   7   5        2.01        1.30      0.45 o
   2   7   5       18.77       21.50      2.10 o
   3   7   5        2.73        3.47      0.97 o
   4   7   5        0.24       -0.85      0.78 o
  -3   8   5       15.93       15.88      2.81 o
  -2   8   5       33.82       23.47      2.92 o
  -1   8   5        0.21        0.12      0.63 o
   0   8   5      126.37      126.32      4.69 o
   1   8   5        8.68       10.05      1.20 o
   2   8   5        3.35        0.87      1.18 o
   3   8   5        3.05        1.72      0.94 o
  -1   9   5        0.07       -0.87      0.77 o
   0   9   5        0.47        1.61      1.14 o
   1   9   5        1.16       -1.28      1.14 o
   2   9   5        0.06       -0.66      0.88 o
  -1  -8   6        2.62        3.70      1.06 o
   0  -8   6        1.52        1.21      1.25 o
   1  -8   6        3.56        2.71      0.90 o
  -2  -7   6       16.73       18.00      1.58 o
  -1  -7   6       17.41       15.00      1.41 o
   0  -7   6       52.64       55.25      2.21 o
   1  -7   6       39.33       39.34      2.06 o
   2  -7   6       12.09       13.67      1.28 o
   3  -7   6        6.43        7.43      1.22 o
  -3  -6   6       22.79       24.90      1.84 o
  -2  -6   6       17.81       19.29      1.56 o
  -1  -6   6        4.21        6.80      0.86 o
   0  -6   6       14.30       16.13      1.00 o
   1  -6   6        0.42       -0.20      0.66 o
   2  -6   6       43.57       45.89      2.14 o
   3  -6   6       15.89       20.34      1.72 o
   4  -6   6       13.63       16.21      1.74 o
  -4  -5   6       56.12       57.88      3.81 o
  -3  -5   6        7.97        5.79      0.97 o
  -2  -5   6      260.56      263.47      4.66 o
  -1  -5   6       45.71       43.82      1.53 o
   0  -5   6       16.68       17.37      0.97 o
   1  -5   6       57.07       55.11      1.63 o
   2  -5   6      566.72      570.10      7.71 o
   3  -5   6        4.27        3.74      0.77 o
   4  -5   6        0.35        0.66      0.83 o
   5  -5   6        0.41        1.04      0.92 o
  -4  -4   6        0.81        1.71      1.24 o
  -3  -4   6      118.17      118.41      3.05 o
  -2  -4   6      560.79      562.00      6.93 o
  -1  -4   6      117.71      113.48      2.48 o
   0  -4   6      102.10      102.11      1.88 o
   1  -4   6       44.76       44.39      1.20 o
   2  -4   6       68.23       63.82      1.74 o
   3  -4   6       29.11       27.68      1.75 o
   4  -4   6       37.52       30.76      1.70 o
   5  -4   6        1.32        1.01      0.79 o
  -5  -3   6        0.75        0.94      1.01 o
  -4  -3   6        0.00        1.14      0.91 o
  -3  -3   6     1243.07     1246.95     16.64 o
  -2  -3   6        0.60        1.17      0.76 o
  -1  -3   6       14.52       18.30      1.04 o
   0  -3   6      165.26      157.66      2.19 o
   1  -3   6      431.68      436.03      5.42 o
   2  -3   6       98.71       95.26      1.75 o
   3  -3   6       20.31       18.82      1.32 o
   4  -3   6       41.05       32.78      1.66 o
   5  -3   6        2.44        2.22      0.84 o
   6  -3   6        7.51        3.47      1.36 o
  -5  -2   6        9.92       12.48      1.53 o
  -4  -2   6       32.91       30.83      2.08 o
  -3  -2   6      157.87      157.66      4.10 o
  -2  -2   6      156.12      154.08      3.32 o
  -1  -2   6      327.32      326.55      3.81 o
   0  -2   6      450.04      505.03      4.44 o
   1  -2   6       77.98       84.71      1.46 o
   2  -2   6        5.08        5.70      0.39 o
   3  -2   6       33.75       34.82      1.18 o
   4  -2   6       75.12       76.34      1.94 o
   5  -2   6       13.89       12.36      1.03 o
   6  -2   6        7.94        9.22      1.33 o
  -5  -1   6       24.27       18.89      1.78 o
  -4  -1   6      109.34      114.76      4.18 o
  -3  -1   6        6.61        4.91      0.70 o
  -2  -1   6       38.69       41.68      1.66 o
  -1  -1   6     1289.56     1352.88     11.46 o
   0  -1   6        0.27        0.77      0.25 o
   1  -1   6      173.49      187.17      2.87 o
   2  -1   6       56.79       45.02      0.84 o
   3  -1   6       82.31       95.60      1.65 o
   4  -1   6       34.12       34.58      1.22 o
   5  -1   6        4.19        4.58      0.65 o
   6  -1   6       17.30       14.95      1.33 o
  -5   0   6       93.79       83.59      3.17 o
  -4   0   6        0.59        0.67      0.84 o
  -3   0   6       24.74       24.07      0.86 o
  -2   0   6       16.76       14.89      0.94 o
  -1   0   6      159.61      189.10      2.85 o
   0   0   6       79.28       78.08      1.29 o
   1   0   6      337.78      343.43      3.39 o
   2   0   6      121.07      119.71      1.90 o
   3   0   6      237.51      258.23      3.03 o
   4   0   6        4.70        5.63      0.62 o
   5   0   6       19.57       20.64      1.32 o
   6   0   6       12.57       11.93      1.28 o
  -5   1   6        2.74        3.08      1.08 o
  -4   1   6        3.41        1.76      0.83 o
  -3   1   6       27.47       26.48      1.33 o
  -2   1   6       57.55       48.27      1.78 o
  -1   1   6      100.29      112.88      2.30 o
   0   1   6       94.17       92.79      1.37 o
   1   1   6       48.39       40.79      0.93 o
   2   1   6      326.31      354.45      3.34 o
   3   1   6       11.54       20.45      0.97 o
   4   1   6       11.97       10.53      0.86 o
   5   1   6       62.48       59.47      3.03 o
   6   1   6       17.53       19.20      1.78 o
  -5   2   6        4.37        1.27      0.85 o
  -4   2   6        3.90        4.53      0.95 o
  -3   2   6        1.21        0.99      0.45 o
  -2   2   6        1.82        7.24      0.64 o
  -1   2   6        0.65        0.31      0.23 o
   0   2   6       13.42       13.24      0.53 o
   1   2   6      908.41      909.75      8.21 o
   2   2   6      763.35      794.69      8.82 o
   3   2   6       75.19       78.83      1.41 o
   4   2   6       67.76       69.67      1.99 o
   5   2   6      339.70      341.24      6.74 o
   6   2   6        1.33       -0.79      1.14 o
  -5   3   6        0.95        0.37      1.07 o
  -4   3   6        7.22        4.70      0.92 o
  -3   3   6       15.17       14.52      1.11 o
  -2   3   6        8.75       10.87      0.63 o
  -1   3   6      115.69      111.79      2.53 o
   0   3   6       59.90       55.88      1.10 o
   1   3   6       17.68       14.84      0.52 o
   2   3   6       35.75       27.51      0.92 o
   3   3   6       63.51       62.06      1.56 o
   4   3   6      536.11      531.61      6.10 o
   5   3   6        6.49        6.03      0.93 o
   6   3   6       22.23       26.23      2.07 o
  -5   4   6        3.52        5.84      1.14 o
  -4   4   6        1.73        0.95      0.73 o
  -3   4   6        6.04        5.39      1.07 o
  -2   4   6       58.53       58.99      2.56 o
  -1   4   6       12.54       11.75      0.64 o
   0   4   6     1878.36     1835.51     14.86 o
   1   4   6       55.37       56.58      1.26 o
   2   4   6      246.43      239.31      2.64 o
   3   4   6       21.63       20.92      1.28 o
   4   4   6      384.53      409.61      5.73 o
   5   4   6        0.60        0.57      0.80 o
   6   4   6        4.20        5.41      1.27 o
  -5   5   6       42.88       44.43      3.91 o
  -4   5   6        1.27        2.33      1.04 o
  -3   5   6        4.54        3.03      0.94 o
  -2   5   6       12.60       12.41      1.23 o
  -1   5   6        3.82        4.18      0.53 o
   0   5   6       15.90       12.41      0.86 o
   1   5   6       86.88       85.32      1.80 o
   2   5   6      281.55      268.56      4.10 o
   3   5   6       54.11       52.36      2.00 o
   4   5   6        8.27        6.95      0.94 o
   5   5   6        2.10        2.29      0.93 o
  -4   6   6        4.30        5.26      1.52 o
  -3   6   6       78.54       79.53      3.42 o
  -2   6   6       31.36       33.03      2.59 o
  -1   6   6      116.70      117.16      2.60 o
   0   6   6       22.20       20.79      0.96 o
   1   6   6        2.45        2.41      0.45 o
   2   6   6      564.80      550.29      7.79 o
   3   6   6        3.59        7.34      1.19 o
   4   6   6        7.41        5.60      1.08 o
   5   6   6        1.84        2.84      1.20 o
  -4   7   6        0.52        0.36      1.59 o
  -3   7   6      132.98      127.73      5.55 o
  -2   7   6        7.92        9.04      1.39 o
  -1   7   6       51.74       53.52      3.21 o
   0   7   6        7.04        5.32      0.70 o
   1   7   6        8.11        9.50      0.77 o
   2   7   6        0.25        0.15      0.58 o
   3   7   6       19.42       14.64      1.45 o
   4   7   6        1.45        0.14      1.12 o
  -3   8   6        0.27        1.08      1.26 o
  -2   8   6        1.94        2.95      1.35 o
  -1   8   6        2.17        0.42      0.88 o
   0   8   6        1.29        0.65      0.71 o
   1   8   6       83.94       95.22      3.53 o
   2   8   6        0.98       -0.02      1.07 o
   3   8   6        1.94        1.72      0.87 o
  -1   9   6        1.30        1.49      0.83 o
   0   9   6        0.36        0.58      1.04 o
   1   9   6       13.89       12.71      1.95 o
   2   9   6        1.35        0.79      0.92 o
  -2  -7   7        1.70        2.60      1.00 o
  -1  -7   7        1.98        1.78      0.78 o
   0  -7   7       20.08       16.76      1.29 o
   1  -7   7       15.18       15.92      1.55 o
   2  -7   7        0.08       -0.93      0.69 o
   3  -7   7        6.76        6.71      1.19 o
  -3  -6   7        2.38        1.71      1.12 o
  -2  -6   7        6.88        5.21      1.02 o
  -1  -6   7      182.40      187.75      3.76 o
   0  -6   7       24.84       24.04      1.33 o
   1  -6   7        0.78        1.30      0.81 o
   2  -6   7       11.47        7.89      0.95 o
   3  -6   7       33.19       38.53      2.48 o
   4  -6   7        0.67        1.38      1.01 o
  -4  -5   7       16.40       19.35      2.17 o
  -3  -5   7        4.43        4.45      0.93 o
  -2  -5   7       17.66       16.40      1.27 o
  -1  -5   7        0.35        0.48      0.49 o
   0  -5   7       22.89       22.99      1.11 o
   1  -5   7       58.90       56.82      2.02 o
   2  -5   7        0.24        0.76      0.62 o
   3  -5   7       27.35       25.91      1.87 o
   4  -5   7       19.71       23.05      1.87 o
   5  -5   7        4.90        5.78      1.11 o
  -4  -4   7        1.68        0.46      1.10 o
  -3  -4   7       25.61       22.62      1.44 o
  -2  -4   7      155.73      151.50      3.44 o
  -1  -4   7      268.87      265.56      3.75 o
   0  -4   7       21.66       20.20      0.88 o
   1  -4   7      277.06      271.58      3.47 o
   2  -4   7       24.81       24.97      1.25 o
   3  -4   7      128.92      120.97      3.71 o
   4  -4   7       13.35       13.67      1.40 o
   5  -4   7       21.08       27.19      2.04 o
  -5  -3   7       19.04       26.33      2.26 o
  -4  -3   7       86.51       87.55      3.25 o
  -3  -3   7      161.48      157.08      4.12 o
  -2  -3   7        7.67        7.44      0.90 o
  -1  -3   7       94.57       93.61      2.18 o
   0  -3   7      175.64      172.19      2.33 o
   1  -3   7       75.36       61.75      1.14 o
   2  -3   7       87.14       88.98      1.82 o
   3  -3   7      132.24      129.96      3.31 o
   4  -3   7       17.68       17.87      1.24 o
   5  -3   7       37.88       31.66      2.11 o
  -5  -2   7        0.44        0.97      1.20 o
  -4  -2   7      109.63      109.41      3.86 o
  -3  -2   7       25.99       24.16      1.80 o
  -2  -2   7      974.55      983.93     13.79 o
  -1  -2   7       47.17       39.31      1.46 o
   0  -2   7      234.05      274.82      3.08 o
   1  -2   7      505.42      501.54      5.51 o
   2  -2   7       79.35       81.14      1.54 o
   3  -2   7        5.96        7.40      0.54 o
   4  -2   7      116.55      119.38      3.11 o
   5  -2   7      119.50      102.52      3.23 o
   6  -2   7        0.87        1.30      0.91 o
  -5  -1   7        0.33        1.34      1.10 o
  -4  -1   7      118.34      105.63      4.80 o
  -3  -1   7       32.69       28.99      2.05 o
  -2  -1   7       36.58       35.40      2.20 o
  -1  -1   7       86.99       79.19      1.82 o
   0  -1   7      151.39      151.89      2.47 o
   1  -1   7      114.00      134.62      1.86 o
   2  -1   7      708.92      676.93      5.55 o
   3  -1   7       94.25       95.50      1.53 o
   4  -1   7       20.78       18.28      0.84 o
   5  -1   7       27.71       28.87      1.38 o
   6  -1   7        8.71        9.67      1.13 o
  -5   0   7       29.41       29.42      1.96 o
  -4   0   7       60.90       66.67      3.15 o
  -3   0   7      168.26      180.03      4.77 o
  -2   0   7      306.26      333.51      5.02 o
  -1   0   7       39.64       40.28      1.49 o
   0   0   7     4155.00     4309.16     26.63 o
   1   0   7       87.01       81.77      1.54 o
   2   0   7        1.55        2.58      0.34 o
   3   0   7       82.07       77.92      1.38 o
   4   0   7       56.50       52.11      1.34 o
   5   0   7       12.29       13.74      0.99 o
   6   0   7        0.48       -0.21      1.01 o
  -5   1   7        8.44        8.32      1.39 o
  -4   1   7      143.39      130.61      3.94 o
  -3   1   7       37.23       35.52      1.20 o
  -2   1   7       43.58       41.63      1.98 o
  -1   1   7        0.84        0.51      0.35 o
   0   1   7        0.55        0.59      0.33 o
   1   1   7      354.23      345.68      5.48 o
   2   1   7      449.44      484.87      5.47 o
   3   1   7        6.31        6.91      0.90 o
   4   1   7        0.58        0.23      0.58 o
   5   1   7       10.15       11.30      1.34 o
   6   1   7        0.03        0.32      0.87 o
  -5   2   7       83.69       82.69      3.47 o
  -4   2   7       53.64       50.79      2.44 o
  -3   2   7       45.02       47.98      2.10 o
  -2   2   7       63.54       66.81      1.71 o
  -1   2   7      420.53      409.57      5.61 o
   0   2   7      345.87      347.30      3.59 o
   1   2   7      131.98      128.93      2.21 o
   2   2   7       27.18       41.55      1.04 o
   3   2   7        1.48        1.83      0.32 o
   4   2   7        7.20        5.89      0.74 o
   5   2   7        4.66        3.60      0.88 o
   6   2   7        2.51        1.25      0.97 o
  -5   3   7        4.14        4.64      1.17 o
  -4   3   7        1.00        0.22      0.83 o
  -3   3   7       35.41       33.97      1.71 o
  -2   3   7       29.99       29.48      1.06 o
  -1   3   7       10.99       14.04      0.55 o
   0   3   7        2.51        2.01      0.29 o
   1   3   7      574.73      600.62      5.23 o
   2   3   7       34.93       39.73      1.10 o
   3   3   7      100.87       99.61      1.78 o
   4   3   7      212.65      219.42      3.65 o
   5   3   7        0.12        1.02      0.72 o
   6   3   7        2.72        1.11      0.97 o
  -5   4   7        2.47        0.91      0.91 o
  -4   4   7        5.98        6.52      1.24 o
  -3   4   7       13.44       14.18      1.45 o
  -2   4   7       32.80       31.19      1.83 o
  -1   4   7      315.44      335.94      5.34 o
   0   4   7        3.63        2.55      0.30 o
   1   4   7       72.10       76.89      2.44 o
   2   4   7       10.32        8.49      0.55 o
   3   4   7      186.36      178.33      2.93 o
   4   4   7        0.08        1.32      0.94 o
   5   4   7       81.38       80.68      3.26 o
   6   4   7        4.69        4.52      1.28 o
  -4   5   7        2.31        3.67      0.95 o
  -3   5   7        1.63        1.55      0.73 o
  -2   5   7        2.45        3.36      0.76 o
  -1   5   7      209.59      222.71      3.47 o
   0   5   7        5.01        4.12      0.57 o
   1   5   7      125.94      125.96      2.87 o
   2   5   7        4.75        5.60      0.80 o
   3   5   7      408.15      394.75      6.41 o
   4   5   7       13.58       14.82      1.70 o
   5   5   7        0.46        1.24      1.09 o
  -4   6   7       15.38       14.73      2.09 o
  -3   6   7        1.94        0.74      0.68 o
  -2   6   7       11.31        9.88      1.20 o
  -1   6   7        9.60        7.71      1.72 o
   0   6   7       29.88       31.34      1.76 o
   1   6   7        0.08       -0.08      0.49 o
   2   6   7      202.80      204.88      4.66 o
   3   6   7        1.39        0.75      0.81 o
   4   6   7        9.88        9.86      1.33 o
   5   6   7       51.34       59.44      3.66 o
  -3   7   7        0.89        2.19      1.71 o
  -2   7   7      120.47      127.26      5.38 o
  -1   7   7        1.52        1.16      1.23 o
   0   7   7       23.58       23.78      1.46 o
   1   7   7       39.96       41.04      1.89 o
   2   7   7        7.00        8.09      1.07 o
   3   7   7      307.00      301.75      6.67 o
   4   7   7        3.73        3.05      1.49 o
  -2   8   7       81.08       79.73      6.97 o
  -1   8   7        1.22        3.33      1.37 o
   0   8   7       12.07       13.57      1.36 o
   1   8   7        4.92        6.06      1.04 o
   2   8   7       64.46       62.04      3.03 o
   3   8   7        5.12        4.40      1.30 o
  -1   9   7        0.09        0.65      0.93 o
   0   9   7        7.15        6.49      1.46 o
   1   9   7        1.48        1.35      1.34 o
   2   9   7       36.63       43.26      2.71 o
  -1  -7   8        0.82        1.08      0.96 o
   0  -7   8        9.37       10.25      1.10 o
   1  -7   8        0.23       -1.12      0.74 o
   2  -7   8        1.59        1.05      0.74 o
  -3  -6   8        0.01        0.93      1.13 o
  -2  -6   8        1.54        0.28      0.65 o
  -1  -6   8        7.94        7.70      1.13 o
   0  -6   8        1.12        0.89      0.59 o
   1  -6   8       96.23      101.24      2.99 o
   2  -6   8       21.70       21.72      1.56 o
   3  -6   8       83.22       88.54      3.68 o
   4  -6   8        9.31       15.10      1.71 o
  -3  -5   8        7.95        7.09      1.02 o
  -2  -5   8        4.75        3.99      0.84 o
  -1  -5   8       11.58       10.02      0.92 o
   0  -5   8       98.80       91.62      2.46 o
   1  -5   8       40.99       40.44      1.77 o
   2  -5   8       45.76       48.99      2.18 o
   3  -5   8       17.64       15.64      1.55 o
   4  -5   8       20.91       25.02      2.05 o
  -4  -4   8        0.05       -0.56      1.30 o
  -3  -4   8       38.13       40.10      1.84 o
  -2  -4   8        4.05        3.38      0.70 o
  -1  -4   8       32.07       32.41      1.27 o
   0  -4   8      128.28      125.41      2.26 o
   1  -4   8       29.43       26.11      1.06 o
   2  -4   8      440.11      457.12      5.86 o
   3  -4   8       50.76       58.21      2.10 o
   4  -4   8       20.16       14.50      1.51 o
   5  -4   8        0.53        0.42      0.87 o
  -4  -3   8        4.94        4.60      1.42 o
  -3  -3   8       44.50       40.17      1.97 o
  -2  -3   8       86.26       78.51      2.14 o
  -1  -3   8      119.21      112.33      2.26 o
   0  -3   8        1.61        2.06      0.42 o
   1  -3   8      219.79      209.61      2.74 o
   2  -3   8      484.83      478.83      6.53 o
   3  -3   8        4.63        4.84      0.67 o
   4  -3   8       26.65       26.94      1.86 o
   5  -3   8        1.41        0.98      0.72 o
  -5  -2   8        0.00        1.17      1.12 o
  -4  -2   8       25.96       27.95      2.43 o
  -3  -2   8       73.65       72.75      3.49 o
  -2  -2   8      402.25      387.96      5.92 o
  -1  -2   8      446.65      436.53      5.62 o
   0  -2   8       37.46       39.40      1.27 o
   1  -2   8       92.04       97.03      1.76 o
   2  -2   8      267.46      260.07      3.67 o
   3  -2   8        6.13        6.69      0.88 o
   4  -2   8        8.70        6.48      0.76 o
   5  -2   8        5.86        6.79      0.97 o
   6  -2   8        4.79        2.03      1.05 o
  -5  -1   8        0.45       -1.30      1.22 o
  -4  -1   8        5.62        6.59      1.32 o
  -3  -1   8     1383.19     1354.39     24.94 o
  -2  -1   8        8.92        6.07      1.04 o
  -1  -1   8        5.12        3.41      0.44 o
   0  -1   8       59.70       54.25      1.53 o
   1  -1   8      654.77      677.11      5.16 o
   2  -1   8       72.13       67.13      1.37 o
   3  -1   8       16.22       15.73      0.53 o
   4  -1   8        0.02       -0.09      0.38 o
   5  -1   8       12.25       11.57      1.11 o
   6  -1   8       17.48       13.33      1.52 o
  -5   0   8        0.16       -0.04      1.68 o
  -4   0   8        0.57        0.03      1.13 o
  -3   0   8      240.89      230.97      5.67 o
  -2   0   8       98.70       99.80      3.20 o
  -1   0   8       17.94       21.31      1.10 o
   0   0   8        0.52        3.66      0.57 o
   1   0   8      479.11      510.74      6.57 o
   2   0   8        5.24        6.99      0.54 o
   3   0   8       53.67       52.65      1.16 o
   4   0   8       17.73       18.64      0.92 o
   5   0   8       42.88       42.95      1.96 o
   6   0   8       40.34       38.29      3.16 o
  -5   1   8        3.01        7.39      1.31 o
  -4   1   8      279.51      284.84      6.86 o
  -3   1   8       14.77       12.37      1.40 o
  -2   1   8        5.41        4.33      0.75 o
  -1   1   8      700.45      749.03     10.99 o
   0   1   8       10.61       13.59      0.74 o
   1   1   8      451.18      481.27      4.81 o
   2   1   8       14.75       12.85      0.58 o
   3   1   8       21.31       22.73      1.32 o
   4   1   8       67.43       68.27      1.67 o
   5   1   8        1.37        0.84      0.70 o
   6   1   8        3.14        3.10      0.93 o
  -5   2   8       37.05       34.82      2.74 o
  -4   2   8        0.08        1.14      0.84 o
  -3   2   8        8.94        7.25      1.03 o
  -2   2   8       87.51       93.49      2.97 o
  -1   2   8       42.26       44.79      1.16 o
   0   2   8       34.37       29.15      1.04 o
   1   2   8      189.56      171.81      2.41 o
   2   2   8      113.88      104.69      1.87 o
   3   2   8       19.60       20.12      0.87 o
   4   2   8        8.29        7.13      0.78 o
   5   2   8       31.10       32.56      2.22 o
   6   2   8        1.44        1.55      0.93 o
  -5   3   8        0.54        1.19      0.96 o
  -4   3   8       19.00       19.33      2.89 o
  -3   3   8       24.86       26.93      1.63 o
  -2   3   8      136.60      138.03      2.92 o
  -1   3   8       71.78       76.02      2.61 o
   0   3   8       36.29       36.67      1.18 o
   1   3   8       10.55        7.05      0.52 o
   2   3   8      154.58      159.98      2.66 o
   3   3   8       65.50       58.82      1.67 o
   4   3   8       13.39       14.07      0.97 o
   5   3   8        4.40        5.36      0.97 o
   6   3   8        9.99       10.72      1.39 o
  -5   4   8        4.07        2.92      1.07 o
  -4   4   8        2.13        1.27      0.87 o
  -3   4   8        6.67        7.81      1.29 o
  -2   4   8        0.13        1.92      0.91 o
  -1   4   8        2.42        2.17      0.42 o
   0   4   8        3.16        4.80      0.42 o
   1   4   8      126.47      124.78      1.96 o
   2   4   8       95.31       99.60      1.81 o
   3   4   8       15.33       14.26      0.87 o
   4   4   8       61.15       67.26      2.37 o
   5   4   8       71.09       74.43      3.15 o
  -4   5   8        2.03        5.06      1.18 o
  -3   5   8        9.21        9.37      1.29 o
  -2   5   8       11.37       11.54      1.26 o
  -1   5   8       52.62       53.43      2.97 o
   0   5   8       32.95       35.08      1.45 o
   1   5   8        7.18        7.63      0.53 o
   2   5   8       44.93       45.49      1.63 o
   3   5   8        0.13       -1.40      0.93 o
   4   5   8      161.55      159.11      5.20 o
   5   5   8       15.98       18.90      2.17 o
  -4   6   8        1.70        2.47      1.27 o
  -3   6   8        0.41        0.10      0.91 o
  -2   6   8        0.13       -0.14      0.81 o
  -1   6   8        0.65        0.47      1.21 o
   0   6   8      490.07      491.36      7.37 o
   1   6   8        8.87        9.25      0.80 o
   2   6   8      105.13       98.23      3.77 o
   3   6   8        0.37        0.45      0.87 o
   4   6   8      109.36      120.67      4.77 o
   5   6   8        1.07        0.07      1.31 o
  -3   7   8        0.08        0.06      0.90 o
  -2   7   8        1.28        0.03      1.42 o
  -1   7   8        5.51        5.34      1.64 o
   0   7   8        1.00        1.46      0.65 o
   1   7   8       13.30       14.26      1.31 o
   2   7   8        0.49       -0.21      0.73 o
   3   7   8      108.49      114.48      4.64 o
   4   7   8       34.30       34.44      2.78 o
  -2   8   8        1.87        3.11      1.67 o
  -1   8   8      144.26      155.80      7.37 o
   0   8   8        8.26        7.04      1.35 o
   1   8   8       17.49       14.91      1.61 o
   2   8   8       78.05       76.73      3.39 o
   3   8   8        0.81        0.92      1.16 o
  -1   9   8       30.93       32.28      3.03 o
   0   9   8        1.25        1.84      1.20 o
   1   9   8       28.34       29.53      2.56 o
   0  -7   9        0.28        0.41      0.97 o
   1  -7   9       33.36       38.20      2.45 o
   2  -7   9       23.97       29.61      2.22 o
  -2  -6   9        2.47        1.45      1.26 o
  -1  -6   9       32.36       35.35      2.07 o
   0  -6   9        3.73        1.61      0.72 o
   1  -6   9        9.72        9.63      1.20 o
   2  -6   9        1.08        0.03      0.69 o
   3  -6   9       10.06       10.00      1.35 o
  -3  -5   9       28.61       29.58      2.28 o
  -2  -5   9        1.65        1.14      0.74 o
  -1  -5   9       28.91       23.62      1.34 o
   0  -5   9       83.03       82.45      2.40 o
   1  -5   9       46.28       50.47      2.05 o
   2  -5   9       13.26       13.99      1.32 o
   3  -5   9        0.76        1.19      0.90 o
   4  -5   9      119.99      132.22      4.58 o
  -4  -4   9       18.25       22.02      2.75 o
  -3  -4   9        5.03        3.84      0.93 o
  -2  -4   9       37.33       36.37      1.69 o
  -1  -4   9       73.18       77.79      1.96 o
   0  -4   9        3.36        2.77      0.56 o
   1  -4   9        6.52        6.27      0.80 o
   2  -4   9      104.95      106.70      3.11 o
   3  -4   9      113.63      121.16      3.60 o
   4  -4   9        0.10       -0.29      0.86 o
   5  -4   9        0.10        0.96      0.86 o
  -4  -3   9       28.86       30.12      2.28 o
  -3  -3   9        4.18        5.21      1.05 o
  -2  -3   9       33.71       35.14      1.65 o
  -1  -3   9       43.54       39.91      1.68 o
   0  -3   9        2.50        2.39      0.58 o
   1  -3   9       24.64       28.70      1.06 o
   2  -3   9       22.74       23.74      1.41 o
   3  -3   9      263.27      272.04      4.52 o
   4  -3   9       20.42       21.39      1.73 o
   5  -3   9        5.38        4.24      1.19 o
  -4  -2   9        1.65        3.17      1.23 o
  -3  -2   9       16.75       14.10      1.68 o
  -2  -2   9      255.93      247.58      4.73 o
  -1  -2   9       25.59       22.09      1.11 o
   0  -2   9       27.74       30.16      1.26 o
   1  -2   9       61.93       58.09      1.68 o
   2  -2   9      174.13      171.08      3.26 o
   3  -2   9      356.30      347.88      4.82 o
   4  -2   9       18.75       18.99      1.27 o
   5  -2   9       53.46       51.08      2.39 o
  -5  -1   9        5.63        5.04      1.39 o
  -4  -1   9        0.13        0.84      1.15 o
  -3  -1   9        3.26        1.49      1.51 o
  -2  -1   9      143.82      143.38      3.33 o
  -1  -1   9       39.70       36.94      1.83 o
   0  -1   9      155.89      152.26      2.98 o
   1  -1   9      130.41      120.13      1.67 o
   2  -1   9      183.38      178.06      2.36 o
   3  -1   9      271.55      260.62      3.12 o
   4  -1   9        5.38        4.83      0.77 o
   5  -1   9       41.51       36.72      1.97 o
   6  -1   9       23.76       30.60      2.21 o
  -5   0   9        0.43        1.06      1.15 o
  -4   0   9       50.02       53.80      2.77 o
  -3   0   9       25.52       29.51      2.16 o
  -2   0   9      788.08      794.95     12.78 o
  -1   0   9       59.45       49.49      2.43 o
   0   0   9        0.00        1.60      0.63 o
   1   0   9       86.86       77.83      1.56 o
   2   0   9      166.82      173.69      2.82 o
   3   0   9       77.92       78.77      1.86 o
   4   0   9      116.05      115.77      3.70 o
   5   0   9       44.42       43.21      2.06 o
   6   0   9        8.01        9.54      1.57 o
  -5   1   9       13.79       15.69      1.92 o
  -4   1   9      152.14      136.24      4.76 o
  -3   1   9        0.75        1.31      0.96 o
  -2   1   9      107.92      110.34      3.51 o
  -1   1   9      199.40      190.19      2.58 o
   0   1   9       67.49       65.58      1.61 o
   1   1   9        1.69        1.36      0.48 o
   2   1   9      676.85      640.59     10.45 o
   3   1   9       49.86       47.27      1.59 o
   4   1   9       32.60       31.42      1.19 o
   5   1   9       22.77       21.45      1.48 o
   6   1   9       10.49       13.59      1.90 o
  -5   2   9       40.22       34.81      3.33 o
  -4   2   9       40.26       46.32      3.06 o
  -3   2   9      160.93      157.49      4.55 o
  -2   2   9      237.11      240.92      5.37 o
  -1   2   9        7.13        5.70      0.46 o
   0   2   9      883.25      901.15      9.34 o
   1   2   9        0.56        0.96      0.37 o
   2   2   9      111.39      106.96      3.09 o
   3   2   9       41.76       39.60      1.78 o
   4   2   9       41.51       44.37      1.80 o
   5   2   9        8.72        8.77      1.21 o
   6   2   9       23.57       25.46      2.06 o
  -5   3   9       16.18       17.79      2.12 o
  -4   3   9       28.24       28.58      2.35 o
  -3   3   9      128.72      116.82      4.91 o
  -2   3   9       11.59       12.93      1.17 o
  -1   3   9       14.77       17.41      0.80 o
   0   3   9        1.82        2.16      0.39 o
   1   3   9      135.97      126.02      2.97 o
   2   3   9       23.68       22.21      1.38 o
   3   3   9       29.15       30.61      1.58 o
   4   3   9        1.15        1.84      0.57 o
   5   3   9        3.21        2.56      0.78 o
   6   3   9       16.45       19.81      2.49 o
  -4   4   9       13.65       11.58      1.58 o
  -3   4   9       36.76       38.12      3.03 o
  -2   4   9       17.75       17.52      1.88 o
  -1   4   9       99.68       93.29      2.66 o
   0   4   9       11.25        9.92      0.60 o
   1   4   9       39.70       36.65      1.20 o
   2   4   9        1.90        2.00      0.54 o
   3   4   9        1.86        1.89      0.48 o
   4   4   9        1.83        1.77      0.64 o
   5   4   9        0.13        1.00      0.96 o
  -4   5   9        0.32        0.73      0.93 o
  -3   5   9        1.80        0.36      0.71 o
  -2   5   9        0.08        0.24      0.89 o
  -1   5   9        0.01       -0.29      0.80 o
   0   5   9        3.38        2.69      0.58 o
   1   5   9      123.40      124.08      3.04 o
   2   5   9        2.72        4.01      0.66 o
   3   5   9        3.16        2.76      0.86 o
   4   5   9       10.81       11.30      1.57 o
   5   5   9       34.47       34.23      2.66 o
  -4   6   9       10.73        9.29      2.40 o
  -3   6   9        6.07        3.96      1.24 o
  -2   6   9        5.66        3.35      1.13 o
  -1   6   9        9.19        7.57      1.34 o
   0   6   9       24.28       30.02      1.88 o
   1   6   9       14.52       13.51      1.20 o
   2   6   9       11.18        7.46      1.17 o
   3   6   9       25.72       27.42      2.67 o
   4   6   9        0.21       -0.09      1.05 o
   5   6   9       11.79       11.13      1.94 o
  -3   7   9        1.58        2.09      1.45 o
  -2   7   9        0.40       -1.17      0.87 o
  -1   7   9       21.18       16.73      2.44 o
   0   7   9        0.06       -0.11      0.53 o
   1   7   9       37.04       34.42      1.97 o
   2   7   9        0.01       -0.52      0.94 o
   3   7   9      128.98      121.96      4.83 o
   4   7   9        0.58       -0.48      1.20 o
  -2   8   9        0.57       -0.75      1.32 o
  -1   8   9       12.48        9.27      3.10 o
   0   8   9        3.74        1.54      1.42 o
   1   8   9       20.13       20.04      1.70 o
   2   8   9       72.69       75.72      3.44 o
   3   8   9       10.33       13.76      1.79 o
   0   9   9       10.38       10.48      1.88 o
   1   9   9        7.21        7.68      1.65 o
  -1  -6  10       36.12       31.99      2.05 o
   0  -6  10        4.25        4.67      0.85 o
   1  -6  10       21.04       19.29      1.61 o
   2  -6  10       24.75       25.77      1.83 o
   3  -6  10        1.36       -0.27      0.92 o
  -2  -5  10        7.19       11.92      1.29 o
  -1  -5  10       10.99        5.82      1.02 o
   0  -5  10       65.45       68.08      2.52 o
   1  -5  10        2.06        0.42      0.71 o
   2  -5  10       14.66       17.41      1.42 o
   3  -5  10       69.76       72.75      3.01 o
   4  -5  10       24.42       28.03      2.22 o
  -3  -4  10        6.72       11.28      1.36 o
  -2  -4  10       30.42       29.52      1.73 o
  -1  -4  10       24.73       26.16      1.54 o
   0  -4  10       47.85       37.73      1.58 o
   1  -4  10      135.06      132.00      3.25 o
   2  -4  10        0.01        0.11      0.65 o
   3  -4  10       40.79       38.69      2.13 o
   4  -4  10       15.69       18.42      1.82 o
  -4  -3  10        3.86        5.06      1.39 o
  -3  -3  10        7.95       10.69      1.31 o
  -2  -3  10       60.14       59.43      2.29 o
  -1  -3  10       48.28       39.79      1.61 o
   0  -3  10       87.21       84.86      2.40 o
   1  -3  10       44.14       39.58      1.82 o
   2  -3  10      298.19      306.68      5.34 o
   3  -3  10       78.57       83.46      2.91 o
   4  -3  10       15.41       16.46      1.37 o
   5  -3  10       33.18       38.21      2.93 o
  -4  -2  10        0.11       -0.88      1.12 o
  -3  -2  10       42.61       42.45      2.72 o
  -2  -2  10        7.95        6.06      0.83 o
  -1  -2  10       66.46       65.68      1.85 o
   0  -2  10      365.91      348.68      4.77 o
   1  -2  10       17.41       14.40      0.94 o
   2  -2  10      858.70      860.29     11.68 o
   3  -2  10       66.25       64.52      2.46 o
   4  -2  10       39.76       32.79      1.84 o
   5  -2  10        0.85        1.76      0.84 o
  -4  -1  10        3.62        2.31      1.87 o
  -3  -1  10        2.60       -0.66      1.16 o
  -2  -1  10        1.79        1.80      0.84 o
  -1  -1  10      152.32      132.86      4.01 o
   0  -1  10       34.37       35.00      1.57 o
   1  -1  10      483.55      458.47      4.74 o
   2  -1  10       22.28       20.67      0.93 o
   3  -1  10       49.10       47.07      2.04 o
   4  -1  10      244.92      234.06      4.82 o
   5  -1  10        0.00       -0.33      0.80 o
  -4   0  10       36.30       37.37      2.71 o
  -3   0  10       27.06       23.54      2.17 o
  -2   0  10       26.53       27.93      1.96 o
  -1   0  10      829.20      820.33      9.45 o
   0   0  10      165.83      170.59      3.20 o
   1   0  10        6.37        5.26      0.46 o
   2   0  10      100.96       93.23      2.11 o
   3   0  10       33.24       31.13      1.29 o
   4   0  10        1.22        2.58      0.59 o
   5   0  10        3.22        3.95      0.99 o
   6   0  10       15.09       11.77      1.74 o
  -4   1  10        0.07        2.69      1.44 o
  -3   1  10      302.23      315.53      7.00 o
  -2   1  10        0.23        2.64      0.96 o
  -1   1  10      224.25      220.22      4.22 o
   0   1  10       18.35       17.18      0.89 o
   1   1  10      200.91      217.61      4.07 o
   2   1  10       16.04       14.97      1.12 o
   3   1  10       43.16       37.04      1.50 o
   4   1  10       44.49       43.89      1.56 o
   5   1  10       15.86       16.24      1.34 o
   6   1  10        5.08        3.51      1.27 o
  -4   2  10        3.34        3.80      1.73 o
  -3   2  10      103.85       95.63      4.09 o
  -2   2  10       44.32       41.60      2.17 o
  -1   2  10       16.22       17.56      0.90 o
   0   2  10       58.70       56.35      1.84 o
   1   2  10      210.86      213.25      3.38 o
   2   2  10        0.68        0.40      0.34 o
   3   2  10       51.96       57.91      1.76 o
   4   2  10        9.92       10.22      0.99 o
   5   2  10       25.95       25.04      1.89 o
   6   2  10       37.84       39.54      2.88 o
  -4   3  10      156.69      159.71      6.91 o
  -3   3  10       25.45       21.58      2.24 o
  -2   3  10        5.40        6.05      1.01 o
  -1   3  10       88.77       91.20      2.18 o
   0   3  10        8.32        7.28      0.72 o
   1   3  10      229.27      232.29      3.85 o
   2   3  10        0.12        0.48      0.38 o
   3   3  10       39.52       33.61      1.56 o
   4   3  10       22.90       25.28      1.34 o
   5   3  10        6.76        6.37      1.11 o
  -4   4  10        0.29        1.17      1.50 o
  -3   4  10        0.44        2.30      1.32 o
  -2   4  10      111.19      108.60      4.63 o
  -1   4  10        3.78        3.60      0.60 o
   0   4  10        1.22        0.83      0.42 o
   1   4  10       36.56       35.28      1.21 o
   2   4  10       52.85       53.16      1.76 o
   3   4  10        0.06        0.11      0.49 o
   4   4  10        6.96        5.55      0.87 o
   5   4  10       38.35       46.91      2.95 o
  -4   5  10        1.30        1.50      1.24 o
  -3   5  10        2.34        4.10      1.31 o
  -2   5  10       38.74       37.40      2.89 o
  -1   5  10       16.48       16.19      1.89 o
   0   5  10        9.67        8.71      0.96 o
   1   5  10        0.05        0.18      0.53 o
   2   5  10       16.16       17.57      1.56 o
   3   5  10       37.21       34.42      2.38 o
   4   5  10        0.13        0.57      0.98 o
   5   5  10       30.21       28.11      3.10 o
  -3   6  10       10.79       12.41      2.50 o
  -2   6  10        0.04        0.69      0.93 o
  -1   6  10        0.57        1.91      0.92 o
   0   6  10        5.67        4.41      0.77 o
   1   6  10       17.51       18.21      1.28 o
   2   6  10        4.40        5.32      1.30 o
   3   6  10        0.19       -1.65      1.10 o
   4   6  10       49.57       63.47      3.53 o
  -3   7  10        9.96       11.46      2.01 o
  -2   7  10        6.39        5.96      1.35 o
  -1   7  10       10.24        6.99      2.00 o
   0   7  10        3.91        5.13      0.76 o
   1   7  10       10.32       11.33      1.26 o
   2   7  10       56.91       60.26      2.86 o
   3   7  10        0.89        0.03      1.05 o
   4   7  10        0.02        0.51      1.32 o
  -2   8  10        0.08       -2.24      3.37 o
  -1   8  10        3.35        0.26      1.24 o
   0   8  10       39.99       41.05      2.71 o
   1   8  10        3.09        1.57      0.82 o
   2   8  10        8.42        7.51      1.30 o
   3   8  10        0.97        1.57      1.24 o
  -1  -6  11        7.41        5.90      1.21 o
   0  -6  11       38.74       37.40      2.08 o
   1  -6  11       14.03       16.92      1.54 o
   2  -6  11       17.15       18.94      1.87 o
  -2  -5  11       28.56       24.15      1.90 o
  -1  -5  11        8.43        8.94      1.19 o
   0  -5  11        3.45        3.04      0.80 o
   1  -5  11       43.53       48.78      2.39 o
   2  -5  11       23.25       20.51      1.68 o
   3  -5  11        8.60       10.68      1.33 o
  -3  -4  11       39.50       45.57      2.88 o
  -2  -4  11        3.85        3.78      0.92 o
  -1  -4  11       87.94       91.67      3.10 o
   0  -4  11       26.01       19.39      1.39 o
   1  -4  11       32.75       34.73      1.75 o
   2  -4  11       30.31       29.34      1.77 o
   3  -4  11       29.91       28.81      1.91 o
   4  -4  11       20.54       16.87      1.87 o
  -3  -3  11       54.47       52.05      2.57 o
  -2  -3  11        0.14        0.05      0.67 o
  -1  -3  11       60.11       45.41      2.10 o
   0  -3  11       94.67       92.19      2.59 o
   1  -3  11       88.18       83.27      3.08 o
   2  -3  11       17.86       16.80      1.29 o
   3  -3  11       72.28       75.45      2.85 o
   4  -3  11       19.28       15.70      1.42 o
   5  -3  11       26.36       30.93      2.29 o
  -4  -2  11       24.20       24.58      2.30 o
  -3  -2  11        0.05       -0.52      1.40 o
  -2  -2  11       59.93       53.15      2.30 o
  -1  -2  11       21.92       18.06      1.43 o
   0  -2  11       35.75       33.98      1.67 o
   1  -2  11      147.80      145.96      3.13 o
   2  -2  11       65.59       67.84      2.59 o
   3  -2  11      103.61      101.08      3.17 o
   4  -2  11        1.36        0.38      0.79 o
   5  -2  11        0.19        1.78      1.10 o
  -4  -1  11       66.12       73.65      3.89 o
  -3  -1  11        0.56        0.24      1.17 o
  -2  -1  11        0.29       -0.31      0.89 o
  -1  -1  11       23.66       18.03      1.37 o
   0  -1  11       11.73       13.53      1.17 o
   1  -1  11       19.29       22.57      1.22 o
   2  -1  11        3.42        4.73      0.93 o
   3  -1  11      283.35      279.73      5.81 o
   4  -1  11       21.10       24.09      1.48 o
   5  -1  11       12.67       11.87      1.27 o
  -4   0  11       13.07       18.30      2.10 o
  -3   0  11        4.52        4.87      1.22 o
  -2   0  11       65.15       65.23      3.01 o
  -1   0  11       13.34       12.56      0.71 o
   0   0  11      131.89      135.79      2.96 o
   1   0  11      601.41      617.10      6.65 o
   2   0  11      348.11      343.17      4.86 o
   3   0  11      319.43      326.44      4.82 o
   4   0  11       24.86       28.37      1.52 o
   5   0  11      141.07      131.42      4.27 o
  -4   1  11        5.72        6.45      1.36 o
  -3   1  11       23.34       24.65      2.02 o
  -2   1  11      192.43      193.78      5.09 o
  -1   1  11        3.96        3.83      0.48 o
   0   1  11       44.70       43.38      1.45 o
   1   1  11      138.02      136.57      3.43 o
   2   1  11       73.99       67.96      2.14 o
   3   1  11       90.40       93.09      2.42 o
   4   1  11       28.65       25.07      1.57 o
   5   1  11        3.70        2.80      0.87 o
  -4   2  11        8.57       12.29      1.94 o
  -3   2  11       12.64       13.79      1.50 o
  -2   2  11      171.17      168.69      4.88 o
  -1   2  11        1.74        2.21      0.44 o
   0   2  11      537.44      535.69      7.55 o
   1   2  11       50.37       46.74      1.28 o
   2   2  11      283.36      282.13      3.70 o
   3   2  11       48.22       44.97      1.65 o
   4   2  11       95.65       90.89      2.77 o
   5   2  11        0.21        0.71      0.91 o
  -4   3  11       13.89        9.67      1.99 o
  -3   3  11        6.46        5.28      2.59 o
  -2   3  11       10.52       11.98      1.71 o
  -1   3  11       34.67       33.50      1.33 o
   0   3  11       30.81       32.96      1.57 o
   1   3  11       59.19       59.16      1.78 o
   2   3  11      294.01      311.74      4.87 o
   3   3  11        9.78       10.53      1.09 o
   4   3  11        8.58        7.92      0.81 o
   5   3  11       13.72       15.90      1.49 o
  -4   4  11       12.92       21.40      2.66 o
  -3   4  11       69.17       78.53      4.39 o
  -2   4  11       57.41       55.67      3.47 o
  -1   4  11       33.76       30.37      1.89 o
   0   4  11      113.36      115.62      3.72 o
   1   4  11        0.17        0.43      0.65 o
   2   4  11      109.08       98.83      2.54 o
   3   4  11        5.84        7.43      0.85 o
   4   4  11        0.68        1.48      0.72 o
   5   4  11        5.60        8.44      1.54 o
  -3   5  11       87.79       92.11      4.97 o
  -2   5  11        9.98        8.26      1.56 o
  -1   5  11        7.21        5.34      1.17 o
   0   5  11        4.40        3.57      0.69 o
   1   5  11       19.73       23.27      1.42 o
   2   5  11        0.10       -0.84      0.78 o
   3   5  11       18.03       18.28      1.77 o
   4   5  11        0.88        1.81      1.25 o
   5   5  11        7.05        4.43      1.53 o
  -3   6  11        7.63        7.32      1.66 o
  -2   6  11        0.94       -0.64      1.06 o
  -1   6  11       16.57       11.90      1.77 o
   0   6  11        0.14       -0.61      0.58 o
   1   6  11        2.34        3.43      0.75 o
   2   6  11        0.04       -0.21      1.07 o
   3   6  11        0.07       -0.48      1.06 o
   4   6  11        1.87        0.77      1.09 o
  -2   7  11        1.29        0.18      1.04 o
  -1   7  11        0.55       -0.37      1.32 o
   0   7  11        1.36        0.63      0.67 o
   1   7  11       21.64       19.66      1.93 o
   2   7  11        0.91        2.03      1.19 o
   3   7  11        3.02        2.30      1.03 o
  -1   8  11        1.49        1.07      1.35 o
   0   8  11        6.42        8.69      1.93 o
   1   8  11       20.23       19.34      1.88 o
   2   8  11        5.25        6.89      1.53 o
  -1  -5  12       23.52       23.64      1.83 o
   0  -5  12        0.63        1.09      0.78 o
   1  -5  12       58.42       60.31      2.73 o
   2  -5  12        7.81        9.51      1.37 o
   3  -5  12        5.67        4.71      0.95 o
  -2  -4  12        2.94        7.39      1.27 o
  -1  -4  12       69.65       67.15      3.11 o
   0  -4  12        0.13        0.17      0.74 o
   1  -4  12        0.18        0.95      0.73 o
   2  -4  12       50.99       49.59      2.35 o
   3  -4  12        0.01       -0.38      0.83 o
   4  -4  12       12.95       16.18      1.53 o
  -3  -3  12       13.26       15.57      1.56 o
  -2  -3  12        5.90        5.70      0.92 o
  -1  -3  12       16.06       12.27      1.28 o
   0  -3  12      124.02      122.13      3.55 o
   1  -3  12        4.21        3.65      0.95 o
   2  -3  12       27.40       28.20      1.71 o
   3  -3  12      127.51      129.01      3.89 o
   4  -3  12       36.98       37.24      2.20 o
  -3  -2  12       19.41       20.41      2.15 o
  -2  -2  12       61.98       63.02      2.60 o
  -1  -2  12        8.64        8.83      1.06 o
   0  -2  12       47.08       30.66      1.81 o
   1  -2  12       89.44       85.78      3.08 o
   2  -2  12        7.65        7.21      1.00 o
   3  -2  12        6.16        8.22      1.09 o
   4  -2  12       19.08       17.61      1.48 o
   5  -2  12        2.74        2.70      1.43 o
  -4  -1  12        1.13        1.68      1.45 o
  -3  -1  12        7.61        5.05      1.22 o
  -2  -1  12      181.82      176.68      4.48 o
  -1  -1  12      116.55      111.63      3.78 o
   0  -1  12       26.19       25.68      1.33 o
   1  -1  12       57.15       53.88      2.17 o
   2  -1  12      682.80      686.14      9.28 o
   3  -1  12       16.03       16.76      1.48 o
   4  -1  12       12.67       11.98      1.24 o
   5  -1  12       14.55       13.99      1.99 o
  -4   0  12        3.17        5.39      1.62 o
  -3   0  12       44.32       51.98      3.04 o
  -2   0  12       23.47       21.89      1.90 o
  -1   0  12        3.56        4.28      0.99 o
   0   0  12       96.62       98.22      2.58 o
   1   0  12       40.55       42.91      1.99 o
   2   0  12      328.18      345.76      6.46 o
   3   0  12       71.08       66.86      2.46 o
   4   0  12       58.70       53.52      2.13 o
   5   0  12        7.12        8.21      1.25 o
  -4   1  12        0.02        0.19      1.59 o
  -3   1  12       77.82       83.11      3.71 o
  -2   1  12        0.70        0.21      0.86 o
  -1   1  12      182.11      179.96      4.32 o
   0   1  12       21.40       21.56      1.10 o
   1   1  12      659.99      647.45      8.55 o
   2   1  12       33.76       33.00      1.59 o
   3   1  12       54.60       54.43      1.93 o
   4   1  12      322.59      303.48      6.30 o
   5   1  12        0.51        0.85      1.07 o
  -4   2  12       11.00        9.31      1.84 o
  -3   2  12       12.94       11.26      1.89 o
  -2   2  12       10.03       10.89      1.47 o
  -1   2  12      401.63      424.29      7.91 o
   0   2  12       91.06       98.54      2.66 o
   1   2  12       47.77       48.47      1.50 o
   2   2  12        3.13        3.15      0.57 o
   3   2  12       86.17       81.22      2.61 o
   4   2  12        6.45        9.62      1.11 o
   5   2  12        3.04        3.35      1.19 o
  -4   3  12        3.00        5.12      1.63 o
  -3   3  12        6.33        7.62      1.52 o
  -2   3  12        5.43        8.26      1.57 o
  -1   3  12      319.19      331.15      6.20 o
   0   3  12       14.36       14.67      1.08 o
   1   3  12        0.82        0.92      0.48 o
   2   3  12       12.10       11.15      0.94 o
   3   3  12      141.64      137.46      3.19 o
   4   3  12       34.45       34.72      1.59 o
   5   3  12        5.78        5.91      1.03 o
  -3   4  12       14.18       11.21      1.97 o
  -2   4  12       13.28       13.68      2.52 o
  -1   4  12       14.58       15.47      1.42 o
   0   4  12        4.89        5.47      0.96 o
   1   4  12        4.36        4.10      0.73 o
   2   4  12       35.67       34.87      1.61 o
   3   4  12       27.83       29.99      1.79 o
   4   4  12        3.26        3.18      2.22 o
   5   4  12        6.22        3.29      1.46 o
  -3   5  12        2.89        2.33      1.04 o
  -2   5  12       49.15       49.17      3.64 o
  -1   5  12        2.87        1.88      0.91 o
   0   5  12        7.58        6.57      0.96 o
   1   5  12       54.08       56.76      2.20 o
   2   5  12        0.07        0.26      0.71 o
   3   5  12       69.38       62.67      3.82 o
   4   5  12        4.21        4.36      1.25 o
  -3   6  12        0.32        1.22      1.32 o
  -2   6  12       27.44       25.63      2.68 o
  -1   6  12        5.74        7.18      2.34 o
   0   6  12        2.83        2.24      0.72 o
   1   6  12       10.45        8.22      0.95 o
   2   6  12        5.47        3.29      0.96 o
   3   6  12        0.03       -1.20      1.10 o
   4   6  12        0.30        0.01      1.17 o
  -2   7  12        0.09        1.67      1.47 o
  -1   7  12        2.39        0.60      2.98 o
   0   7  12        3.01        2.53      0.98 o
   1   7  12        0.74       -1.31      0.95 o
   2   7  12        0.70        1.69      0.76 o
   3   7  12        1.70        1.30      1.05 o
   0   8  12        0.27       -0.04      0.97 o
   1   8  12        4.62        3.15      1.85 o
   2   8  12        5.94        4.63      1.07 o
   0  -5  13       19.60       18.97      1.50 o
   1  -5  13       25.07       24.84      1.96 o
   2  -5  13       49.55       62.57      3.29 o
  -2  -4  13       58.28       79.65      3.35 o
  -1  -4  13       37.97       34.24      2.38 o
   0  -4  13       47.65       42.45      2.13 o
   1  -4  13       14.87       15.16      1.44 o
   2  -4  13       10.40       12.91      1.83 o
   3  -4  13       31.69       31.60      2.07 o
  -2  -3  13       28.38       26.52      1.90 o
  -1  -3  13        6.53        7.17      1.25 o
   0  -3  13       36.86       39.26      2.19 o
   1  -3  13       43.35       48.64      2.57 o
   2  -3  13        0.08       -0.57      0.74 o
   3  -3  13       19.25       17.21      1.50 o
   4  -3  13        0.02       -1.48      1.00 o
  -3  -2  13       17.93       20.10      2.80 o
  -2  -2  13       12.57        8.90      1.29 o
  -1  -2  13      110.51      108.92      3.67 o
   0  -2  13       13.41       10.74      1.19 o
   1  -2  13       11.04       13.34      1.39 o
   2  -2  13       16.88       13.87      1.36 o
   3  -2  13        3.19        2.39      0.95 o
   4  -2  13        7.77        7.26      1.09 o
  -3  -1  13       15.00       13.82      1.81 o
  -2  -1  13        5.83        6.16      1.29 o
  -1  -1  13        9.15        3.86      0.85 o
   0  -1  13       45.50       44.54      3.22 o
   1  -1  13       44.81       40.54      1.97 o
   2  -1  13       27.67       31.94      1.90 o
   3  -1  13       55.53       56.43      2.69 o
   4  -1  13       23.41       28.92      1.84 o
   5  -1  13       24.13       26.08      2.14 o
  -3   0  13        5.26        4.16      1.15 o
  -2   0  13       57.54       54.18      2.91 o
  -1   0  13      140.00      126.21      3.75 o
   0   0  13       70.09       72.06      2.31 o
   1   0  13      209.55      202.50      4.53 o
   2   0  13        9.92       11.60      1.53 o
   3   0  13       31.12       27.50      1.79 o
   4   0  13        2.52        2.26      0.78 o
   5   0  13        0.05        0.17      0.83 o
  -3   1  13        5.10        5.19      1.44 o
  -2   1  13       10.57        6.67      1.42 o
  -1   1  13        0.53        1.07      0.62 o
   0   1  13       25.49       25.28      1.24 o
   1   1  13       18.11       18.14      1.54 o
   2   1  13       24.37       22.26      1.36 o
   3   1  13       14.95       13.59      1.17 o
   4   1  13       54.27       56.46      2.74 o
   5   1  13       10.61       13.38      1.49 o
  -3   2  13        1.98        1.46      1.20 o
  -2   2  13       10.76       11.45      1.39 o
  -1   2  13        0.75        1.22      1.07 o
   0   2  13      392.34      415.11      6.16 o
   1   2  13      248.77      241.71      4.40 o
   2   2  13      161.87      159.25      3.50 o
   3   2  13       79.90       77.14      3.09 o
   4   2  13       29.98       34.79      1.96 o
   5   2  13      117.28      113.35      4.63 o
  -3   3  13        3.36        4.30      1.67 o
  -2   3  13       24.91       27.81      2.65 o
  -1   3  13       15.05       15.65      1.84 o
   0   3  13        9.17        9.75      1.07 o
   1   3  13       34.93       32.90      1.79 o
   2   3  13       40.08       35.68      1.51 o
   3   3  13        5.01        5.53      0.82 o
   4   3  13       61.04       55.36      2.05 o
   5   3  13        7.21        9.59      1.60 o
  -3   4  13       10.01       12.69      2.13 o
  -2   4  13       14.58       15.11      2.09 o
  -1   4  13        1.06        1.03      0.79 o
   0   4  13      568.06      598.53      8.25 o
   1   4  13       28.89       26.84      1.45 o
   2   4  13      154.51      162.63      4.16 o
   3   4  13        7.03        5.81      0.95 o
   4   4  13       62.85       65.50      3.40 o
   5   4  13        1.98        0.71      1.64 o
  -3   5  13        3.42        2.42      1.24 o
  -2   5  13        5.36        3.22      1.33 o
  -1   5  13        2.55        0.30      0.91 o
   0   5  13        8.76       10.05      1.51 o
   1   5  13       34.68       34.28      1.78 o
   2   5  13       22.70       24.87      1.91 o
   3   5  13        5.34        2.18      1.14 o
   4   5  13        6.92        5.64      1.20 o
  -2   6  13        4.01        6.87      1.70 o
  -1   6  13       69.97       78.66      4.38 o
   0   6  13       16.64       14.72      1.56 o
   1   6  13        1.81        1.70      0.61 o
   2   6  13       37.30       36.71      2.45 o
   3   6  13        0.26       -0.18      0.99 o
   4   6  13        6.99        6.05      1.35 o
  -1   7  13        3.26        4.66      1.93 o
   0   7  13        2.45        2.08      0.91 o
   1   7  13        0.57       -0.18      0.84 o
   2   7  13        0.11        0.83      0.94 o
   3   7  13        0.65        1.21      1.12 o
  -1  -4  14        2.00        2.50      1.20 o
   0  -4  14       18.86       18.40      1.68 o
   1  -4  14       14.57       14.98      1.51 o
   2  -4  14        5.13        4.04      1.14 o
  -2  -3  14       16.98       18.52      1.87 o
  -1  -3  14       18.44       17.95      1.75 o
   0  -3  14        4.68        4.05      1.29 o
   1  -3  14       51.47       52.97      2.76 o
   2  -3  14        2.37        2.02      1.09 o
   3  -3  14       20.58       26.71      1.93 o
  -2  -2  14       11.65       16.97      1.77 o
  -1  -2  14       69.29       78.30      3.49 o
   0  -2  14        2.28       -0.21      0.90 o
   1  -2  14       53.85       51.27      2.63 o
   2  -2  14       62.99       59.90      3.28 o
   3  -2  14        9.84        7.97      1.19 o
   4  -2  14       10.75       13.32      1.44 o
  -3  -1  14       12.85       14.49      2.21 o
  -2  -1  14        0.25        0.27      0.94 o
  -1  -1  14       15.66       13.16      1.95 o
   0  -1  14       82.61       85.55      3.12 o
   1  -1  14        1.61        2.31      1.02 o
   2  -1  14       25.10       26.33      1.81 o
   3  -1  14       32.46       31.16      2.12 o
   4  -1  14        0.25        1.84      0.86 o
  -3   0  14       13.74       17.04      1.94 o
  -2   0  14       29.58       34.70      3.20 o
  -1   0  14        2.55        1.28      0.95 o
   0   0  14        2.23        2.93      0.81 o
   1   0  14       66.30       64.21      2.60 o
   2   0  14        8.00        5.25      1.32 o
   3   0  14       49.14       50.51      2.56 o
   4   0  14        8.83        7.46      1.16 o
   5   0  14        0.15        0.17      0.93 o
  -3   1  14       15.72       12.86      2.10 o
  -2   1  14       65.34       62.83      3.19 o
  -1   1  14       63.04       69.98      3.65 o
   0   1  14        0.01       -1.23      0.82 o
   1   1  14       50.45       47.91      2.23 o
   2   1  14      347.07      357.64      5.64 o
   3   1  14        0.20       -1.26      0.84 o
   4   1  14       35.72       35.90      2.24 o
   5   1  14        0.13       -0.81      1.07 o
  -3   2  14       27.76       36.76      3.24 o
  -2   2  14       18.83       17.31      2.13 o
  -1   2  14        0.58        0.71      0.75 o
   0   2  14        2.38        2.00      0.56 o
   1   2  14       82.96       84.67      2.92 o
   2   2  14        6.38        6.04      0.98 o
   3   2  14       40.19       41.91      2.03 o
   4   2  14       44.44       48.30      2.59 o
   5   2  14       14.33       19.10      2.16 o
  -3   3  14      100.30      115.53      5.69 o
  -2   3  14        2.52        3.55      1.23 o
  -1   3  14      104.56      101.31      5.28 o
   0   3  14        3.52        3.44      0.75 o
   1   3  14      450.66      447.52      7.24 o
   2   3  14       10.48       11.58      0.91 o
   3   3  14        6.40        8.46      1.00 o
   4   3  14       62.75       58.39      2.92 o
  -3   4  14       15.80       19.94      3.38 o
  -2   4  14        5.78        5.09      1.36 o
  -1   4  14       16.98       13.73      1.89 o
   0   4  14        0.70        3.14      1.11 o
   1   4  14        1.54        0.97      0.78 o
   2   4  14        0.03        0.84      0.71 o
   3   4  14       33.19       24.02      2.43 o
   4   4  14        5.72       10.19      1.44 o
  -2   5  14        0.38        0.21      1.00 o
  -1   5  14      115.37      120.66      7.58 o
   0   5  14        7.24        9.96      1.57 o
   1   5  14       24.29       26.12      2.30 o
   2   5  14        4.24        4.07      1.09 o
   3   5  14       96.22       92.73      4.76 o
   4   5  14        4.14        3.43      1.14 o
  -2   6  14        0.09        0.89      1.31 o
  -1   6  14       26.25       25.41      3.45 o
   0   6  14        0.78        0.44      1.10 o
   1   6  14        9.30        7.33      1.19 o
   2   6  14       42.90       40.46      3.18 o
   3   6  14       10.26       11.67      1.95 o
   0   7  14        3.45        1.15      0.98 o
   1   7  14       10.57        9.32      1.69 o
   2   7  14        1.65        4.13      1.37 o
  -1  -3  15       37.85       40.85      4.66 o
   0  -3  15        5.81        5.30      1.21 o
   1  -3  15       55.39       61.37      3.70 o
   2  -3  15       61.78       71.18      3.44 o
   3  -3  15        0.12        0.06      0.92 o
  -2  -2  15       26.75       35.29      2.56 o
  -1  -2  15       68.94       78.40      5.97 o
   0  -2  15       38.50       34.76      2.31 o
   1  -2  15        0.99        3.32      1.06 o
   2  -2  15       10.44       12.84      1.77 o
   3  -2  15       35.74       37.06      2.83 o
  -2  -1  15       14.54       16.08      2.24 o
  -1  -1  15        1.81        0.42      1.17 o
   0  -1  15       58.06       53.04      3.04 o
   1  -1  15       36.24       44.43      2.81 o
   2  -1  15       13.04       13.52      1.70 o
   3  -1  15        2.78        1.50      0.85 o
   4  -1  15       21.05       18.78      1.79 o
  -2   0  15       18.07       16.99      1.86 o
  -1   0  15       51.48       48.72      4.12 o
   0   0  15        5.07        4.63      0.85 o
   1   0  15        0.06        2.29      1.20 o
   2   0  15        0.01       -0.71      0.91 o
   3   0  15       24.65       25.10      1.89 o
   4   0  15        5.61        5.55      2.13 o
  -2   1  15        7.92        7.08      1.25 o
  -1   1  15        3.24        8.81      2.17 o
   0   1  15       11.49       13.35      1.41 o
   1   1  15        2.83        1.89      0.70 o
   2   1  15       33.08       37.82      2.45 o
   3   1  15        3.08        3.10      1.06 o
   4   1  15       33.17       30.10      2.30 o
  -2   2  15       47.16       47.11      3.48 o
  -1   2  15       55.36       53.91      3.36 o
   0   2  15       10.52        7.39      1.77 o
   1   2  15       20.70       22.49      1.60 o
   2   2  15       21.92       23.08      1.51 o
   3   2  15       10.25       10.95      1.31 o
   4   2  15        0.11       -0.30      0.88 o
  -2   3  15        0.41        0.32      0.94 o
  -1   3  15        2.52       -0.13      1.32 o
   0   3  15        5.53        8.04      2.04 o
   1   3  15        6.72        4.74      0.86 o
   2   3  15       16.19       14.97      1.10 o
   3   3  15       15.90       14.99      1.38 o
   4   3  15       28.32       28.62      2.49 o
  -2   4  15       34.88       42.13      3.34 o
  -1   4  15        3.99        5.12      1.66 o
   0   4  15      281.18      290.28      8.33 o
   1   4  15       15.02       12.73      1.53 o
   2   4  15       29.63       30.62      1.81 o
   3   4  15        1.99        2.80      0.96 o
   4   4  15       31.60       39.13      2.90 o
  -2   5  15        1.60        0.93      1.93 o
  -1   5  15       29.40       32.48      2.91 o
   0   5  15        2.53        2.53      2.13 o
   1   5  15        0.01        1.91      0.85 o
   2   5  15       55.87       56.42      4.08 o
   3   5  15        1.29        0.40      1.01 o
  -1   6  15       13.24       14.77      2.22 o
   0   6  15      119.67      123.37      7.03 o
   1   6  15        0.59        1.00      0.86 o
   2   6  15       19.37       18.81      2.37 o
   3   6  15        0.81        3.62      1.49 o
   1  -3  16        0.48        2.35      1.11 o
  -1  -2  16        2.07        4.18      2.50 o
   0  -2  16       26.18       23.52      2.21 o
   1  -2  16        0.53        3.60      1.14 o
   2  -2  16       16.83       22.60      2.32 o
   3  -2  16       41.04       49.67      2.64 o
  -1  -1  16        9.64       13.84      2.32 o
   0  -1  16       18.35       13.91      1.99 o
   1  -1  16       37.40       38.54      2.75 o
   2  -1  16        1.16        0.20      1.00 o
   3  -1  16       53.10       61.90      3.12 o
  -2   0  16       21.61       21.43      2.46 o
  -1   0  16       35.49       40.15      7.17 o
   0   0  16        1.82        2.99      0.90 o
   1   0  16       73.02       71.66      5.07 o
   2   0  16       17.73       22.52      2.14 o
   3   0  16        5.98        6.03      1.38 o
   4   0  16        2.71       -0.18      1.73 o
  -2   1  16        3.98        6.97      3.07 o
  -1   1  16       18.08       19.66      2.71 o
   0   1  16       27.40       25.44      2.98 o
   1   1  16        2.01        1.02      0.69 o
   2   1  16       37.92       42.79      2.71 o
   3   1  16        1.46        1.91      1.01 o
   4   1  16        7.88        6.82      1.40 o
  -2   2  16        1.66        1.00      1.33 o
  -1   2  16        7.57        6.77      1.94 o
   0   2  16       50.77       55.80      4.42 o
   1   2  16       28.86       28.84      2.06 o
   2   2  16       68.28       72.97      3.33 o
   3   2  16       23.97       24.48      1.93 o
   4   2  16        0.06        0.31      0.88 o
  -2   3  16        4.64        4.15      1.43 o
  -1   3  16       12.58       13.76      2.60 o
   0   3  16        5.89        3.26      3.01 o
   1   3  16       31.46       33.94      2.77 o
   2   3  16       26.69       25.67      1.67 o
   3   3  16        4.89        7.28      1.29 o
   4   3  16        0.03       -0.19      1.15 o
  -1   4  16        8.66       11.14      1.79 o
   0   4  16        5.55        3.31      2.96 o
   1   4  16        0.34       -0.25      1.00 o
   2   4  16        1.83        1.78      0.81 o
   3   4  16        2.15        2.75      1.01 o
  -1   5  16       15.94       14.69      2.06 o
   0   5  16        1.61        3.30      2.34 o
   1   5  16      142.11      135.23      4.86 o
   2   5  16        0.00       -0.32      0.84 o
   3   5  16        3.10        4.97      2.03 o
   0   6  16       16.64       17.23      3.31 o
   1   6  16       36.34       36.45      3.13 o
   2   6  16        0.06       -0.39      1.15 o
   0  -1  17        0.16       -0.23      1.73 o
   1  -1  17       66.65       77.45      3.95 o
   2  -1  17       22.51       22.39      2.23 o
  -1   0  17       53.13       65.13      5.90 o
   0   0  17       23.61       36.22      5.08 o
   1   0  17        1.71        2.06      1.20 o
   2   0  17       17.25       15.29      1.85 o
   3   0  17       26.74       27.87      3.02 o
  -1   1  17        1.36        0.19      1.27 o
   0   1  17       32.38       33.56      5.01 o
   1   1  17       12.56       14.36      1.91 o
   2   1  17       16.94       19.02      2.75 o
   3   1  17        7.38        6.24      1.64 o
  -1   2  17        4.41        6.10      2.34 o
   0   2  17        8.75       10.91      2.31 o
   1   2  17        0.58       -2.74      3.18 o
   2   2  17        0.20        2.10      1.08 o
   3   2  17       33.41       39.44      2.47 o
  -1   3  17        1.21        3.16      1.47 o
   0   3  17        0.44        0.26      1.27 o
   1   3  17        0.24       -0.78      1.09 o
   2   3  17        6.82        5.76      0.99 o
   3   3  17       22.62       23.07      2.00 o
   0   4  17        0.01       -2.83      1.89 o
   1   4  17       15.73       15.06      2.02 o
   2   4  17       39.81       37.04      2.12 o
   0   5  17        0.09        0.69      1.55 o
   1   5  17        1.76        2.13      1.19 o
   2   5  17        0.27        0.84      1.11 o
   1   0  18        4.54        4.77      1.81 o
   0   1  18       12.51       12.09      3.81 o
   1   1  18       21.66       23.30      3.82 o
   2   1  18        4.83        5.49      1.56 o
   0   2  18        4.78        7.78      2.78 o
   1   2  18       30.88       35.19      4.43 o
   2   2  18        0.04        0.31      1.09 o
   0   3  18        5.84        3.78      1.80 o
   1   3  18        2.42        0.66      2.71 o
   2   3  18       36.64       44.68      4.49 o
 
